# Supplementary material for: Dynamic changes in RNA–protein interactions and RNA secondary structure in mammalian erythropoiesis
Source: Life Sci Alliance. 2021 Jul 27;4(9):e202000659. doi: 10.26508/lsa.202000659 (PMC8321672; doi:10.26508/lsa.202000659)
Supplement: Supplementary file 3 [file LSA-2020-00659_TableS3.txt]

Table S3. iBAQ values of proteins pulled down using motifs 1�4 at 0-, 2-, or 4-d post induction.
Tab-delimited file with the raw iBAQ values of mass spectrometry results from pulldown samples using motifs 1�4 as RNA bait. The first column corresponds to the transcript name and column names beginning with D0, D2, and D4 correspond to values matching samples 0-, 2-, or 4-d post induction. Values for three biological replicates are included.
Column Descriptions
Gene.names = name of the gene that the peptide mapped to
D0* = day 0 samples
D2* = day 2 samples
D4* = day 4 samples
Gene.names	D0.motif1.rep1	D0.motif1.rep2	D0.motif1.rep3	D0.motif2.rep1	D0.motif2.rep2	D0.motif2.rep3	D0.motif3.rep1	D0.motif3.rep2	D0.motif3.rep3	D2.motif1.rep1	D2.motif1.rep2	D2.motif1.rep3	D2.motif2.rep1	D2.motif2.rep2	D2.motif2.rep3	D2.motif4.rep1	D2.motif4.rep2	D2.motif4.rep3	D4.motif1.rep1	D4.motif1.rep2	D4.motif2.rep1	D4.motif2.rep2	D4.motif2.rep2	D4.motif3.rep1	D4.motif3.rep2	D4.motif3.rep3	D4.motif4.rep1	D4.motif4.rep2	D4.motif4.rep3
1700009N14RIK	16637	856580	643860	25731	938670	967740	2668.4	835760	363520	55770	0	0	81052	38129	0	2376.4	0	50258	35408	0	7954.1	0	0	2336.8	0	0	10281	0	0
1700071K01RIK	6779.6	0	0	15274	0	0	1514.2	0	0	0	0	0	0	0	0	0	0	0	0	0	13428	0	0	4236.8	0	0	3953.2	0	0
ABCB10	660.4	0	0	4272	0	0	0	0	0	1761.3	0	0	0	0	0	660.65	0	0	0	0	3912.8	0	0	4342.6	0	0	5280.5	0	0
ABCF1	2870.5	204730	154870	3140.2	229730	241310	948.35	188800	87172	2994.1	0	23465	21133	0	21062	1381.7	38736	27064	21423	0	2834	39950	11264	3451.1	9872.2	0	3858	15649	0
ABCF2	26711	160050	158190	85691	209510	200840	4069.1	150450	82822	15190	0	21486	0	0	0	4592.7	0	0	0	0	630.75	0	0	0	0	0	702.91	0	0
ACAA2	4219.6	0	0	13487	0	0	0	0	0	1131.5	0	0	0	0	0	0	0	0	0	0	1573.6	0	0	1259.9	0	0	1966.8	0	0
ACADVL	2768.8	0	0	2626.3	0	0	0	0	0	5218.8	0	0	0	0	0	1633.8	0	0	0	0	5367.5	0	0	2769	0	0	3739.6	0	0
ACP5	0	0	0	0	0	0	0	0	0	0	0	0	0	0	0	0	0	0	0	0	12240	0	0	0	0	0	1894.3	0	0
ACTB	189940	3830600	2622300	541330	3532700	4305300	73807	3273000	1565000	431970	801940	743320	990800	741480	504330	79105	1337900	815910	807370	832850	145690	651000	887940	28747	448600	277950	56488	525430	679980
ACTG1	189940	3830600	2622300	541330	3532700	4305300	73807	3273000	1565000	431970	801940	743320	990800	741480	504330	79105	1337900	815910	807370	832850	145690	651000	887940	28747	448600	277950	56488	525430	679980
AGL	536.94	0	0	841.3	0	0	136.63	0	0	117.89	0	0	0	0	0	0	0	0	0	0	10951	0	0	757.42	0	0	23725	0	0
AHNAK	276.86	85734	48642	1156	70343	79627	0	67794	16478	3812.5	5897.8	6785.2	5037.9	3282.1	4841.3	0	0	0	3821.4	4965.5	329.27	0	2604.9	0	2768.1	2274	604.04	0	2452.2
ALDOA	5419.8	0	0	15303	0	0	6513.2	0	0	33349	0	0	0	0	0	4322.3	0	0	0	0	2806.5	0	0	2761.3	0	0	7896.3	0	0
ALDOART1	5419.8	0	0	15303	0	0	6513.2	0	0	33349	0	0	0	0	0	4322.3	0	0	0	0	2806.5	0	0	2761.3	0	0	7896.3	0	0
ALDOART2	5419.8	0	0	15303	0	0	6513.2	0	0	33349	0	0	0	0	0	4322.3	0	0	0	0	2806.5	0	0	2761.3	0	0	7896.3	0	0
ANXA2	9582.3	0	0	37826	0	0	7634	0	0	92715	0	0	0	0	0	42778	0	0	0	0	17454	0	0	2936.4	0	0	26418	0	0
API5	4340.2	1255100	777550	5190.5	964470	1129700	945.53	1062700	554470	7355.4	47108	59393	124430	14402	120450	927.27	136230	14827	97516	103210	1960.8	115420	46307	2718.3	18071	46635	1308.8	44462	19696
ARF1	0	0	0	31707	0	0	0	0	0	18260	0	0	0	0	0	2433.1	0	0	0	0	7048.7	0	0	2890.8	0	0	0	0	0
ARF2	0	0	0	31707	0	0	0	0	0	18260	0	0	0	0	0	2433.1	0	0	0	0	7048.7	0	0	2890.8	0	0	0	0	0
ARF3	0	0	0	31707	0	0	0	0	0	18260	0	0	0	0	0	2433.1	0	0	0	0	7048.7	0	0	2890.8	0	0	0	0	0
ARF4	0	0	0	31707	0	0	0	0	0	18260	0	0	0	0	0	2433.1	0	0	0	0	7048.7	0	0	2890.8	0	0	0	0	0
ARG1	0	0	0	15867	0	0	2320.6	0	0	4161	0	0	0	0	0	7318	0	0	0	0	16103	0	0	2432	0	0	4485	0	0
ARHGEF2	1916.6	283620	208050	13575	283880	454700	0	359050	143490	280.86	0	0	0	0	0	0	7536.2	4601.9	0	0	0	8562.9	0	0	0	0	194.07	0	0
ASS1	1450.4	0	0	6568.9	0	0	0	0	0	2135.7	0	0	0	0	0	0	0	0	0	0	0	0	0	0	0	0	0	0	0
ATAD3	6065.3	807270	259190	25389	815240	841720	0	704020	142670	3270.2	20431	0	10513	0	68824	1371.9	0	48872	11071	0	2047.2	0	0	1418.1	0	0	3265.1	0	8352.9
ATAD3A	6065.3	807270	259190	25389	815240	841720	0	704020	142670	3270.2	20431	0	10513	0	68824	1371.9	0	48872	11071	0	2047.2	0	0	1418.1	0	0	3265.1	0	8352.9
ATP1A1	7157.7	0	0	23709	0	0	4946.8	0	0	8905.7	0	0	0	0	0	3574.4	0	0	0	0	7438.9	0	0	4855.8	0	0	7638.1	0	0
ATP1A2	7157.7	0	0	23709	0	0	4946.8	0	0	8905.7	0	0	0	0	0	3574.4	0	0	0	0	7438.9	0	0	4855.8	0	0	7638.1	0	0
ATP1A3	7157.7	0	0	23709	0	0	4946.8	0	0	8905.7	0	0	0	0	0	3574.4	0	0	0	0	7438.9	0	0	4855.8	0	0	7638.1	0	0
ATP2A2	5202	0	0	34005	0	0	2986.3	0	0	4757.2	0	0	0	0	0	1808.7	0	0	0	0	4427	0	0	3774.4	0	0	4941	0	0
ATP5A1	152900	9868300	5924600	399790	8607700	8271200	27751	8202900	2598400	97876	658060	900240	652160	298430	1053500	25749	1498900	1087100	629650	793160	104410	465370	588030	45554	264670	576630	103680	623590	212760
ATP5B	66701	372820	262810	183090	383870	417810	15904	228050	51391	42677	66722	64779	45901	11713	50135	9371.9	130650	45709	70514	33995	55779	89725	29546	24715	28414	67242	32885	78177	18171
ATP5C1	67066	4329600	3101900	254830	4329300	5003500	9253.3	4197400	1931100	57889	389480	212920	228930	95182	180660	9915.2	845860	689560	373230	134020	43945	234700	130910	37378	66800	189410	50451	276570	152250
ATP5H	12516	0	0	37222	0	0	4325	0	0	8803.1	0	0	0	0	0	0	0	0	0	0	3299.6	0	0	7940.5	0	0	8413.2	0	0
ATP5I	32062	15683000	7990300	287520	12542000	14933000	34118	11323000	6779400	133300	330040	997670	941690	535150	1206200	38598	1753600	1504000	1117600	1864500	71229	1642700	1833400	23731	474360	1404000	21550	806910	586760
ATP5J2	13662	4019100	2260200	134350	4314700	4620200	0	3312800	1152100	4893.3	633110	587340	1355300	199400	976890	0	1738100	1395700	606790	520710	23438	476070	501620	96895	212210	487130	85879	727100	290040
ATP5K	32062	15683000	7990300	287520	12542000	14933000	34118	11323000	6779400	133300	330040	997670	941690	535150	1206200	38598	1753600	1504000	1117600	1864500	71229	1642700	1833400	23731	474360	1404000	21550	806910	586760
ATP5O	162520	8491200	5848200	180040	7761400	9147200	3358.5	7384200	3182800	26595	1100700	1066700	1039800	315510	1355200	5525.4	2819200	1516100	1156900	1098800	138370	2393000	954560	62186	359500	726840	94433	666790	492850
BC094435	373.5	0	0	1752.4	0	0	521.09	0	0	6602.8	0	0	0	0	0	2103.7	0	0	0	0	0	0	0	0	0	0	0	0	0
BLMH	1154.6	0	0	18338	0	0	0	0	0	5473.5	0	0	0	0	0	2499.2	0	0	0	0	10325	0	0	1712.5	0	0	1184	0	0
BTAF1	783.21	0	0	2800.1	0	0	0	0	0	0	0	0	0	0	0	0	0	0	0	0	0	0	0	0	0	0	163.37	0	0
BTK	5410.3	187780	159640	28207	245780	230820	2278.9	178540	85205	4736	0	0	0	0	0	1331.2	13770	0	0	0	0	0	0	0	0	0	245.16	0	0
BUB3	3045.4	0	0	3931.8	0	0	1967.5	0	0	11121	0	0	0	0	0	2419.4	0	0	0	0	665.32	0	0	1737	0	0	2434.1	0	0
BZW1	2630.3	616620	358970	7404.6	454850	664920	3212.2	538660	193940	8738.1	8984.1	10762	13782	6883.6	32753	465.54	39307	19512	35876	19632	0	24568	7147.1	903.31	4804.4	21828	0	10888	12847
C1QBP	6879.4	0	0	21896	0	0	0	0	0	6332.8	0	0	0	0	0	1586	0	0	0	0	2506.4	0	0	2186.2	0	0	0	0	0
CAD	5761.2	171630	89849	34896	178310	198380	1761.2	165570	60303	2011.3	0	0	1658.2	0	0	357.87	6907	5563.8	0	0	834.47	0	0	603.73	626.64	0	689.89	0	1909.5
CALM1	0	0	0	53529	0	0	995.93	0	0	129750	0	0	0	0	0	9760.4	0	0	0	0	13905	0	0	7319.9	0	0	50738	0	0
CALML3	0	0	0	53529	0	0	995.93	0	0	129750	0	0	0	0	0	9760.4	0	0	0	0	13905	0	0	7319.9	0	0	50738	0	0
CAND1	2933.8	0	0	11495	0	0	738.76	0	0	2745.7	0	0	0	0	0	309.72	0	0	0	0	3630.5	0	0	1345.8	0	0	1856.3	0	0
CAPRIN1	1609.4	2468500	1734300	8341.3	2469300	3248600	5093.7	2364600	1083100	22452	0	78129	87207	40837	31524	8758.8	168280	36017	0	0	0	0	0	0	0	0	0	36333	21688
CCT4	3588.2	228740	95465	11217	139200	265160	2339.9	131000	22491	5814.8	18752	32641	0	0	13014	1396	10391	6406.2	18313	49146	2990.7	26551	18090	1790.6	5072.8	20262	1834.6	36797	16084
CCT8	16914	198280	52854	37779	80014	135720	5936.4	67408	26101	9302.5	0	0	0	0	0	20449	0	8718.4	0	0	24468	0	0	4550.1	0	0	21065	0	0
CCTQ	16914	198280	52854	37779	80014	135720	5936.4	67408	26101	9302.5	0	0	0	0	0	20449	0	8718.4	0	0	24468	0	0	4550.1	0	0	21065	0	0
CFL1	70845	834400	2218500	67049	3524200	1031600	1340.6	2833000	1368800	41244	64984	434950	476730	31021	121070	9080.4	169040	0	443640	484710	31036	115820	376320	29227	42226	105380	27237	83305	287120
CHCHD3	24723	0	0	47578	0	0	1757.5	0	0	14564	0	0	0	0	0	3336.8	0	0	0	0	4365.9	0	0	7307.9	0	0	4818.8	0	0
CKAP5	725.93	56053	53384	2018.2	79699	85138	0	63862	21236	0	0	0	0	0	0	0	3185.6	2364.8	0	1591.7	493.04	0	836.12	282.63	0	0	798.95	0	0
CLTC	7278.7	55097	30274	16601	42829	56658	4463.2	56325	24901	11876	13884	16354	0	8585.3	13630	1606.3	16827	0	12304	20070	2022.9	21928	12521	204.91	4754	17413	1128	13248	15074
CNOT1	0	0	0	3042.1	0	0	204.36	0	0	235.39	0	0	0	0	0	192.27	0	0	0	0	0	0	0	0	0	0	0	0	0
COPA	9129.2	892950	673500	36000	916220	1117200	1262.5	772520	290850	11725	24145	33349	38838	7107.9	38787	3919.9	85307	48766	9089.8	15360	4183.7	45410	12630	3006.2	9214.7	13647	4060.8	15626	9363.4
COPB1	1469.9	0	0	5853.5	0	0	651.3	0	0	1224.7	0	0	0	0	0	377.41	0	0	0	0	923.04	0	0	510.79	0	0	289.92	0	0
COPE	6277.5	0	0	24382	0	0	0	0	0	10422	0	0	0	0	0	2777.6	0	0	0	0	2248.9	0	0	2551.9	0	0	2590.7	0	0
COPG1	981.16	2603.8	0	10354	27850	69759	0	55421	54743	1068.9	0	0	0	0	0	422.77	0	0	0	0	948.83	0	0	842.56	0	0	917.56	0	0
COPZ1	12880	0	0	30107	0	0	0	0	0	11778	0	0	0	0	0	0	0	0	0	0	0	0	0	0	0	0	3199.9	0	0
CPS1	6610.5	0	0	0	0	0	609.01	0	0	0	0	0	0	0	0	0	0	0	0	0	0	0	0	0	0	0	162.96	0	0
CSDE1	805.48	0	0	9573.1	0	0	0	0	0	3230.4	0	0	0	0	0	1001.7	0	0	0	0	8718.6	0	0	512.04	0	0	6173.1	0	0
D1PAS1	32716	3269300	2064500	66686	2960400	3015800	3934.5	2369400	979680	14375	77699	57688	55995	8879.8	97498	5168	251550	155470	79925	69462	22778	117830	46911	6487.3	12464	38414	9273.7	148280	51385
DARS	7476.9	733570	501490	13379	773200	897600	1706.8	635600	283630	2417.2	7637.8	16087	21832	3242.4	26226	0	47505	32571	31118	21566	456.98	18029	52192	0	19358	0	606.95	28006	22697
DDOST	1830.4	0	0	8911.1	0	0	0	0	0	0	0	0	0	0	0	0	0	0	0	0	1082.7	0	0	0	0	0	901.38	0	0
DDX1	2934.9	236680	66382	9454.7	119430	116270	1316.6	92198	87526	0	0	7923.8	19698	0	25630	940.39	62391	41492	8803.4	8592.6	11224	52566	9983	1637.9	7723.7	12549	1718.2	31335	10292
DDX21	28365	2556400	1138600	96058	1460200	2098800	4854.9	1857100	716770	4982.7	2178.2	0	28132	3295.5	28019	1834.8	20524	5576.6	0	0	1679	0	6412.2	446.06	952.15	0	1522	14539	19010
DDX23	2987.7	88250	31716	4041.9	91390	50828	1327.4	37520	17682	5920.1	24328	50830	27041	9007.5	19974	442.03	54159	49652	43163	47509	3126.3	65662	37515	3407.3	16691	9348.6	5934.4	48850	35999
DDX3X	32716	3269300	2064500	66686	2960400	3015800	3934.5	2369400	979680	14375	77699	57688	55995	8879.8	97498	5168	251550	155470	79925	69462	22778	117830	46911	6487.3	12464	38414	9273.7	148280	51385
DDX3Y	32716	3269300	2064500	66686	2960400	3015800	3934.5	2369400	979680	14375	77699	57688	55995	8879.8	97498	5168	251550	155470	79925	69462	22778	117830	46911	6487.3	12464	38414	9273.7	148280	51385
DDX46	3105.8	0	0	6553.8	0	0	3426.8	0	0	4558.1	0	0	0	0	0	1259.1	0	0	0	0	1548.1	0	0	2473.8	0	0	5557.8	0	0
DDX5	102350	8073900	5568000	146590	7598300	9751100	13616	7094300	3211400	37866	157070	290190	469300	90976	227190	11234	686910	176040	335070	275610	25112	576130	227510	11256	117930	139490	16103	605430	421830
DEK	17069	0	0	16192	0	0	3831.2	0	0	18407	0	0	0	0	0	3770.1	0	0	0	0	38284	0	0	25283	0	0	45491	0	0
DNAJA2	1784.3	0	0	7143.2	0	0	0	0	0	0	0	0	0	0	0	0	0	0	0	0	0	0	0	0	0	0	627.77	0	0
DNM2	6350.7	1913800	1173100	13913	2149900	2119800	2711.9	1656200	451350	5066.1	39737	0	88222	0	96086	1744.9	0	0	89200	0	5726.4	140950	67967	3706.4	0	0	4877	0	0
DNMT1	2677.5	463270	324440	8121.9	483630	527690	809.65	421250	199620	1748.7	0	0	0	0	5143	286.91	11349	0	14199	0	771.63	10026	0	456.29	1977.2	0	547.41	0	0
DSG1A	8915.2	0	0	32074	0	0	3622	0	0	14920	0	0	0	0	0	16525	0	0	0	0	17089	0	0	3260.4	0	0	12510	0	0
DSG1B	8915.2	0	0	32074	0	0	3622	0	0	14920	0	0	0	0	0	16525	0	0	0	0	17089	0	0	3260.4	0	0	12510	0	0
DSG1C	8915.2	0	0	32074	0	0	3622	0	0	14920	0	0	0	0	0	16525	0	0	0	0	17089	0	0	3260.4	0	0	12510	0	0
DSP	17157	103340	82952	61338	44252	105160	4261	119690	82374	60605	100920	67749	66412	50210	64252	19980	108110	50868	56082	65394	32329	61341	46951	10815	43378	5078.6	23215	56637	50707
DYNC1H1	1251.2	29351	24724	5329.7	31462	31196	71.129	25557	8991.7	1714.4	0	0	0	0	1276.1	340.66	0	700.62	803.55	0	423.15	0	0	234.77	0	0	485.83	0	0
ECI1	1754.6	0	0	9421.1	0	0	0	0	0	1169.6	0	0	0	0	0	0	0	0	0	0	2957.1	0	0	0	0	0	0	0	0
EEF1A1	427700	38816000	24968000	2234000	37042000	42070000	106520	23760000	8002900	450090	1662600	2411300	1924100	912300	2046900	56987	2828400	2986300	2679800	2683200	641580	2773000	3580400	236660	879410	2122700	173120	1467500	940000
EEF1A2	427700	38816000	24968000	2234000	37042000	42070000	106520	23760000	8002900	450090	1662600	2411300	1924100	912300	2046900	56987	2828400	2986300	2679800	2683200	641580	2773000	3580400	236660	879410	2122700	173120	1467500	940000
EEF1G	26573	495410	365560	54615	642240	715500	7700.9	468900	178240	28981	0	51731	68634	25966	44427	3946.2	17588	57869	0	39199	6217.5	49817	38042	10855	20508	38844	1508.3	0	28923
EEF2	4224.7	112460	135060	14602	180200	186490	1575.3	163940	42583	30342	29407	29886	26650	0	17777	1995.5	36117	16186	16200	14430	3132.3	0	0	2447.1	21226	12789	2229.1	14693	0
EG433182	9059.8	0	0	17658	0	0	0	0	0	50992	0	0	0	0	0	11038	0	0	0	0	14625	0	0	3438.4	0	0	4003.2	0	0
EIF2B4	7628.5	619370	370090	32654	473030	554600	2417.6	452980	234130	4370.3	0	0	27805	0	12009	2885.9	0	0	0	0	0	0	0	3916.4	0	0	2749.2	0	0
EIF2S1	15009	4939900	2910800	11182	4588900	5513600	0	3360300	1648500	6881.9	55058	78283	121530	28154	83777	0	125660	71982	97856	87163	0	76099	75972	0	28531	62056	0	64011	26574
EIF2S2	10342	2441200	1973300	1719.3	2611300	3270000	0	2371000	830580	4020.6	15130	10222	0	0	43979	0	87930	0	51091	0	1390	27593	0	3103.7	3620.6	46218	940.78	0	10197
EIF2S3X	25265	5486900	4235900	14223	6316600	7841000	8574.1	5218900	2079500	21839	20829	62341	44030	8653.9	30333	3598.6	93374	64239	79448	23039	6228.5	0	32638	4292.8	17396	14811	5088.2	0	4757.4
EIF2S3Y	25265	5486900	4235900	14223	6316600	7841000	8574.1	5218900	2079500	21839	20829	62341	44030	8653.9	30333	3598.6	93374	64239	79448	23039	6228.5	0	32638	4292.8	17396	14811	5088.2	0	4757.4
EIF3A	2982.6	2644200	1708000	8104.2	2356300	3232600	1582.5	1908500	753470	6876.3	16431	24895	49284	17577	34023	929.48	69293	61531	44697	0	1280.2	52243	16879	562.69	13531	8979.4	1008.3	29939	8189.6
EIF3B	3631.7	1225000	732630	5605.9	1249700	1698500	0	555580	384860	3584.5	0	16387	8685.9	13304	11997	1259.7	29118	19340	13685	17997	965.79	12251	0	0	7371.1	0	458.67	12793	20777
EIF3C	3755.1	3225100	2142100	12152	3217100	4014700	1387.1	2256700	765890	7055.5	0	28108	38554	8942.8	17444	2362.7	84618	61173	41244	10046	1271.7	0	11193	1823.3	9579	6490.2	0	0	20837
EIF3F	13645	2267700	1436200	45791	2457300	3735400	6624	1947100	556820	25698	45997	0	0	0	0	7378.6	110080	51314	29438	30068	8992.3	69940	0	5616.2	20324	0	1795.7	28096	0
EIF3G	8580.3	2304500	813310	16059	1472400	2183800	1871.2	1389500	539250	4509.1	12603	28074	23093	12882	53759	1466.8	35129	0	30041	26875	4220.8	0	0	0	10683	0	3146.6	0	21079
EIF3L	3362.8	3036200	1797900	8206	2447300	3453500	2254.9	2223700	826350	3927.8	20705	5519.5	62757	12319	26580	2654.9	87054	21438	14095	14090	2960.5	0	12523	1340.6	8913.7	0	1768	31183	15465
EIF3M	11391	267200	159500	4421.2	189420	458530	1948.1	417760	105770	14550	0	6661.6	0	0	0	5197.1	0	8515.9	0	0	0	0	0	3468.5	0	0	2745.5	0	0
EIF4A1	8739.8	645590	314250	44527	477440	625980	992.65	428730	157470	45259	117280	76152	89838	35223	172290	1114.1	207810	193560	86689	63643	1388	70363	75203	3839.7	14790	29060	1413.2	74034	15563
EIF4A2	8739.8	645590	314250	44527	477440	625980	992.65	428730	157470	45259	117280	76152	89838	35223	172290	1114.1	207810	193560	86689	63643	1388	70363	75203	3839.7	14790	29060	1413.2	74034	15563
EIF4B	5132.1	1061900	547790	26629	822000	559960	4198.1	1147500	323160	4789.6	4713.6	16839	22220	0	29267	0	55916	62550	0	0	19722	36898	0	2366.6	19008	0	1731.9	0	9281
EIF4G1	3330.2	1540800	1070200	9472.1	1838200	2131500	858.6	1174000	547600	3851.6	1772.3	0	13728	0	19369	1074.2	10464	6718.3	4493.4	0	1453.6	0	0	959.12	2656.7	0	1126.3	0	0
EIF4G2	6928.8	1073400	740350	10710	973860	1216100	1472.7	1063500	394970	4241.8	7937.1	4559.1	3638.5	0	6186.2	684.89	7569.1	3676.5	3698	12746	3127.3	7898.6	0	1244	0	0	3292.8	6267.9	3911.2
EIF5B	2083.5	0	0	12964	0	0	461.16	0	0	8319.9	0	0	0	0	0	3429.4	0	0	0	0	4243.2	0	0	2355.8	0	0	7072.1	0	0
ELAVL1	6842.2	0	0	23789	0	0	0	0	0	1644.2	0	0	0	0	0	0	0	0	0	0	36401	0	0	2512.3	0	0	1857.1	0	0
ENO1	9059.8	0	0	17658	0	0	0	0	0	50992	0	0	0	0	0	11038	0	0	0	0	14625	0	0	3438.4	0	0	4003.2	0	0
ENV	17379	0	0	79112	0	0	1196.9	0	0	12404	0	0	0	0	0	1106.3	0	0	0	0	11668	0	0	13632	0	0	10126	0	0
EPRS	6036.8	459130	316750	18957	395480	434390	2945.2	411280	162410	4877.1	1254.8	1440.9	19884	0	0	1953.3	16881	10522	0	4209.1	639.98	3642.4	0	446.74	798.92	7307.4	392.59	5300	7001.5
ETFA	4416.9	0	0	13021	0	0	0	0	0	2892.4	0	0	0	0	0	966.21	0	0	0	0	2118.6	0	0	1895.1	0	0	2004.9	0	0
ETFB	0	0	0	17880	0	0	1759	0	0	4216.9	0	0	0	0	0	0	0	0	0	0	2202.7	0	0	0	0	0	0	0	0
EWSR1	28293	1464600	958530	60581	1575500	1904000	2196.1	1452400	823890	52243	149490	245940	355480	183660	286340	18883	495000	299070	208630	242980	3252.3	318820	246540	2351.1	93262	211410	34539	415650	325520
FABP4	0	0	0	79532	0	0	0	0	0	223090	0	0	0	0	0	0	0	0	0	0	0	0	0	0	0	0	2479	0	0
FAM98B	2681.2	458730	300990	2887.9	465710	478260	2126.6	426010	141460	5848.7	0	48698	151080	56387	138410	3137.2	161990	96557	44906	56413	5073.4	217150	83802	2733.4	44880	90262	4399.5	148570	86210
FERMT3	2421	0	0	6209.3	0	0	596.92	0	0	794.55	0	0	0	0	0	0	0	0	0	0	1529	0	0	1276.1	0	0	0	0	0
FMR1	1476.4	1088700	728780	20042	1087400	1227200	3370.8	1004900	502780	5058.7	110440	31689	81821	0	28658	1821.6	120870	118020	0	0	0	0	22904	848.15	13996	20084	413.84	44684	0
FUS	9036.2	3334900	3082400	55919	4097400	4250100	10565	3582900	1579400	4764.1	391520	132940	514940	0	491700	18243	784630	565160	522250	571910	8789.1	223420	576470	20938	240090	364820	13351	0	208950
FXR1	3386.4	1088700	728780	16611	1087400	1227200	0	1004900	502780	4211	110440	31689	81821	0	28658	1190	120870	118020	0	0	0	0	22904	0	13996	20084	582.1	44684	0
G3BP1	2381.7	3186900	2123900	3712.7	3177300	4328500	0	2548000	1337800	9304.5	0	0	42271	17023	26548	0	51461	0	25391	0	1910.3	0	18312	0	8621.4	0	1680	29129	31594
GAG	5507	576570	332210	36638	391580	320100	1634.5	376060	155070	31220	22627	99015	67753	21996	65541	11736.25	71201	80989	68707	109270	3378	91480	55770	2483.35	29638	68688	2788.05	95015	53988
GAG-POL	373.5	576570	332210	1752.4	391580	320100	521.09	376060	155070	6602.8	22627	99015	67753	21996	65541	2103.7	71201	80989	68707	109270	0	91480	55770	0	29638	68688	0	95015	53988
GAPDH	484260	1743200	1395200	851050	58853	2648900	210960	3868000	1034300	322910	392250	633040	1047700	0	703120	71028	1528200	0	1229700	292430	99304	1288900	0	69189	229850	454640	45670	312120	447600
GAPVD1	1084.7	626680	312770	2931.8	605180	623100	0	0	183590	0	0	0	0	0	0	0	0	0	0	0	332.31	0	0	0	0	0	0	0	0
GCN1L1	137.47	0	0	940.33	0	0	109.62	0	0	347.33	0	0	0	0	0	0	0	0	0	0	0	0	0	0	0	0	130.75	0	0
GM10020	22083	2483200	1781800	414220	2781700	3804100	0	2478200	1178400	99712	149280	279460	305490	166650	0	5548.1	487500	0	103530	85694	3728.5	0	161850	0	87758	164070	1213.5	355350	265540
GM10036	170400	3705400	1906700	392180	6418200	6472300	32292	3539400	311120	144490	152940	319800	16560	55166	300810	25871	704920	401960	123440	161610	48746	129420	0	21743	43128	57445	22994	255110	114410
GM10073	99757	0	0	712510	0	0	42233	0	0	171970	0	0	0	0	0	48779	0	0	0	0	0	0	0	0	0	0	0	0	0
GM10250	12516	0	0	37222	0	0	4325	0	0	8803.1	0	0	0	0	0	0	0	0	0	0	3299.6	0	0	7940.5	0	0	8413.2	0	0
GM10260	43228	5231800	3336400	52197	5058800	7578400	12611	4499900	1732500	61190	292720	584560	509540	329120	497780	6991.8	1257000	752660	247400	290410	0	477730	299850	0	135980	275490	0	673680	597650
GM10481	484260	1743200	1395200	851050	58853	2648900	210960	3868000	1034300	322910	392250	633040	1047700	0	703120	71028	1528200	0	1229700	292430	99304	1288900	0	69189	229850	454640	45670	312120	447600
GM12728	1947.9	0	0	34646	0	0	0	0	0	41240	0	0	0	0	0	0	0	0	0	0	2907.5	0	0	5008.2	0	0	0	0	0
GM15013	84425	3666600	5595100	223740	8379200	9594800	10189	2941100	726450	98898	222480	298330	305340	122880	229320	21638	815530	453060	229530	217660	73447	109530	115160	40584	105490	90169	55347	280190	222000
GM1821	78398	4511300	2510700	878180	3592900	3312700	57451	2584400	1350800	603520	1777600	1221700	524050	545840	1075600	163590	1536300	834840	4686600	560330	316630	1275700	761830	66893	421200	684430	687930	1284400	723300
GM20390	0	0	0	30958	0	0	0	0	0	32448	0	0	0	0	0	3149.5	0	0	0	0	4846.6	0	0	0	0	0	0	0	0
GM20521	15970	3361600	2304300	12748	4215000	5094300	1386.2	3268500	1240900	12285	58846	117600	167920	85034	208660	7670.5	84988	418000	85396	139220	13547	398610	5549.2	7437.7	31302	144890	32634	197180	63704
GM3839	484260	1743200	1395200	851050	58853	2648900	210960	3868000	1034300	322910	392250	633040	1047700	0	703120	71028	1528200	0	1229700	292430	99304	1288900	0	69189	229850	454640	45670	312120	447600
GM5093	170400	3705400	1906700	392180	6418200	6472300	32292	3539400	311120	144490	152940	319800	16560	55166	300810	25871	704920	401960	123440	161610	48746	129420	0	21743	43128	57445	22994	255110	114410
GM6525	212150	2753800	2331100	789340	3489300	4446700	5998.9	2065700	0	94153	0	0	0	0	0	18774	0	114140	0	0	46947	0	0	29058	0	0	41502	0	0
GM6576	19386	1341700	1333400	229170	2057400	2774300	6332.5	1339600	521700	51826	0	166490	161240	89462	82971	6643.6	0	48982	67766	80799	17797	45339	75896	8406.8	36530	54595	12708	240370	156520
GM6793	5260	1797300	1094700	8080	1922000	2279800	4361.9	970020	409700	19119	1.00E+05	0	0	51471	98670	6798.5	1095200	485860	73699	0	4972.9	0	101710	1578.2	39013	64773	9230.2	414970	205780
GM8225	19386	0	0	229170	0	0	6332.5	0	0	51826	0	0	0	0	0	6643.6	0	0	0	0	17797	0	0	8406.8	0	0	12708	0	0
GM8797	78398	4511300	2510700	878180	3592900	3312700	57451	2584400	1350800	603520	1777600	1221700	524050	545840	1075600	163590	1536300	834840	4686600	560330	316630	1275700	761830	66893	421200	684430	687930	1284400	723300
GM9242	5260	1797300	1094700	8080	1922000	2279800	4361.9	970020	409700	19119	1.00E+05	0	0	51471	98670	6798.5	1095200	485860	73699	0	4972.9	0	101710	1578.2	39013	64773	9230.2	414970	205780
GM9493	37239	6335500	7939300	140990	10198000	13133000	27823	4342100	1671200	106920	88045	66459	177960	47354	79995	15114	402230	623670	48252	275610	0	139180	72717	3938.7	82182	41326	10511	257540	236640
GNAI1	6234.1	1714200	1001300	17063	1442900	2080000	0	1575800	517220	3996.6	133060	205930	254890	0	0	1698.6	0	0	221040	244860	6301.3	269860	247480	8474.6	0	167820	8247.5	0	167920
GNAI2	6234.1	1714200	1001300	17063	1442900	2080000	0	1575800	517220	3996.6	133060	205930	254890	0	0	1698.6	0	0	221040	244860	6301.3	269860	247480	8474.6	0	167820	8247.5	0	167920
GNAI3	6234.1	1714200	1001300	17063	1442900	2080000	0	1575800	517220	3996.6	133060	205930	254890	0	0	1698.6	0	0	221040	244860	6301.3	269860	247480	8474.6	0	167820	8247.5	0	167920
GNAL	6234.1	1714200	1001300	17063	1442900	2080000	0	1575800	517220	3996.6	133060	205930	254890	0	0	1698.6	0	0	221040	244860	6301.3	269860	247480	8474.6	0	167820	8247.5	0	167920
GNAO1	6234.1	1714200	1001300	17063	1442900	2080000	0	1575800	517220	3996.6	133060	205930	254890	0	0	1698.6	0	0	221040	244860	6301.3	269860	247480	8474.6	0	167820	8247.5	0	167920
GNAS	6234.1	1714200	1001300	17063	1442900	2080000	0	1575800	517220	3996.6	133060	205930	254890	0	0	1698.6	0	0	221040	244860	6301.3	269860	247480	8474.6	0	167820	8247.5	0	167920
GNAT1	6234.1	1714200	1001300	17063	1442900	2080000	0	1575800	517220	3996.6	133060	205930	254890	0	0	1698.6	0	0	221040	244860	6301.3	269860	247480	8474.6	0	167820	8247.5	0	167920
GNAT2	6234.1	1714200	1001300	17063	1442900	2080000	0	1575800	517220	3996.6	133060	205930	254890	0	0	1698.6	0	0	221040	244860	6301.3	269860	247480	8474.6	0	167820	8247.5	0	167920
GNAT3	6234.1	1714200	1001300	17063	1442900	2080000	0	1575800	517220	3996.6	133060	205930	254890	0	0	1698.6	0	0	221040	244860	6301.3	269860	247480	8474.6	0	167820	8247.5	0	167920
GNB2L1	75951	766710	247780	315650	585230	787850	5728	408500	24640	88432	0	0	21972	0	13674	20237	145380	107910	0	0	6814.9	47751	0	1496.1	0	0	2165.8	0	0
GNL3	10462	0	0	30907	0	0	2009.7	0	0	1514	0	0	0	0	0	627.25	0	0	0	0	2037.2	0	0	0	0	0	0	0	0
GSTP1	13622	0	0	0	0	0	1994.9	0	0	1210.6	0	0	0	0	0	0	0	0	0	0	0	0	0	0	0	0	0	0	0
GTF2F1	5352.2	263680	0	1871.5	0	0	3776.1	0	126130	14270	0	0	0	0	0	6653.3	0	46069	0	0	11412	0	0	17249	0	0	24156	0	0
GTF2I	1507.7	0	0	466.91	0	0	462.48	0	0	1041.8	0	0	0	0	0	0	0	0	0	0	792.29	0	0	2637.4	0	0	4137.7	0	0
GYS1	1472.7	0	0	2301	0	0	690.7	0	0	1903.6	0	0	0	0	0	662.76	0	0	0	0	5366.8	0	0	1275.2	0	0	2749.6	0	0
H2A	135650	37369000	23211000	590270	21371000	43438000	46935	31624000	13399000	356340	3225400	2599100	2357400	1145500	7041700	79265	4945000	4788600	1861400	1770400	105860	501150	165620	22170	847380	1172400	49077	1422100	3647800
H2AFJ	135650	37369000	23211000	590270	21371000	43438000	46935	31624000	13399000	356340	3225400	2599100	2357400	1145500	7041700	79265	4945000	4788600	1861400	1770400	105860	501150	165620	22170	847380	1172400	49077	1422100	3647800
HADHA	3000.7	1724200	1521500	5496.7	1949800	2190400	845.38	1707800	862270	11212	158910	248060	197230	100770	231810	3106.5	430260	245250	167590	220660	2445.8	190040	224700	4552.6	59034	107610	14850	170550	166530
HADHB	10785	2318700	1526600	21551	2274500	2338000	1215.7	1206500	694710	12319	115430	227850	167860	89445	175630	1236.3	151050	137290	149170	154660	11333	104690	145560	14471	54604	151940	20484	120790	84060
HAEMAGLOBIN ALPHA 2	13319	377690	152360	29928	396740	383690	2659.3	347750	64621	390280	360490	985730	653910	291840	1081500	47514	1441000	818030	2586800	2560600	468670	5152500	1728200	28121	727910	2548000	248030	3504800	1528200
HBA	13319	377690	152360	29928	396740	383690	2659.3	347750	64621	390280	360490	985730	653910	291840	1081500	47514	1441000	818030	2586800	2560600	468670	5152500	1728200	28121	727910	2548000	248030	3504800	1528200
HBAT1	13319	377690	152360	29928	396740	383690	2659.3	347750	64621	390280	360490	985730	653910	291840	1081500	47514	1441000	818030	2586800	2560600	468670	5152500	1728200	28121	727910	2548000	248030	3504800	1528200
HBB-B1	64189	1064500	621760	12912	734120	1065100	7099.2	746910	225380	402700	1183400	2418800	2205800	684160	2504800	111650	4876200	2185800	9656000	8053700	742160	13284000	9180500	124030	3810200	8885700	367620	11166000	5233000
HBB-B2	2611.2	680770	400560	9128.9	519895	720120	2232.4	521710	182680	56439	666320	1297545	1198550	342080	1366855	22649	2620680	1167615	5104390	4337890	180950	7038535	4847265	103940	2018395	4739600	48248	5857345	2874445
HBB-BS	64189	0	0	12912	0	0	7099.2	0	0	402700	0	0	0	0	0	111650	0	0	0	0	742160	0	0	124030	0	0	367620	0	0
HBB1	64189	1064500	621760	12912	734120	1065100	7099.2	746910	225380	402700	1183400	2418800	2205800	684160	2504800	111650	4876200	2185800	9656000	8053700	742160	13284000	9180500	124030	3810200	8885700	367620	11166000	5233000
HBBT1	64189	1064500	621760	12912	734120	1065100	7099.2	746910	225380	402700	1183400	2418800	2205800	684160	2504800	111650	4876200	2185800	9656000	8053700	742160	13284000	9180500	124030	3810200	8885700	367620	11166000	5233000
HBBT2	2611.2	680770	400560	9128.9	519895	720120	2232.4	521710	182680	56439	666320	1297545	1198550	342080	1366855	22649	2620680	1167615	5104390	4337890	180950	7038535	4847265	103940	2018395	4739600	48248	5857345	2874445
HIST1H1B	5075	0	0	150240	0	0	2355.7	0	0	110110	0	0	0	0	0	2383.4	0	0	0	0	0	0	0	0	0	0	0	0	0
HIST1H1C	16848	0	0	362650	0	0	0	0	0	305390	0	0	0	0	0	5782.4	0	0	0	0	0	0	0	2504.8	0	0	11072	0	0
HIST1H1D	16848	0	0	362650	0	0	0	0	0	305390	0	0	0	0	0	5782.4	0	0	0	0	0	0	0	2504.8	0	0	11072	0	0
HIST1H2AA	135650	37369000	23211000	590270	21371000	43438000	46935	31624000	13399000	356340	3225400	2599100	2357400	1145500	7041700	79265	4945000	4788600	1861400	1770400	105860	501150	165620	22170	847380	1172400	49077	1422100	3647800
HIST1H2AD	135650	37369000	23211000	590270	21371000	43438000	46935	31624000	13399000	356340	3225400	2599100	2357400	1145500	7041700	79265	4945000	4788600	1861400	1770400	105860	501150	165620	22170	847380	1172400	49077	1422100	3647800
HIST1H2AF	135650	37369000	23211000	590270	21371000	43438000	46935	31624000	13399000	356340	3225400	2599100	2357400	1145500	7041700	79265	4945000	4788600	1861400	1770400	105860	501150	165620	22170	847380	1172400	49077	1422100	3647800
HIST1H2AH	135650	37369000	23211000	590270	21371000	43438000	46935	31624000	13399000	356340	3225400	2599100	2357400	1145500	7041700	79265	4945000	4788600	1861400	1770400	105860	501150	165620	22170	847380	1172400	49077	1422100	3647800
HIST1H2AK	135650	37369000	23211000	590270	21371000	43438000	46935	31624000	13399000	356340	3225400	2599100	2357400	1145500	7041700	79265	4945000	4788600	1861400	1770400	105860	501150	165620	22170	847380	1172400	49077	1422100	3647800
HIST1H2BA	184040	33451000	25532000	924880	41510000	53088000	23407	43429000	10435000	1001500	4915000	2217200	3749700	1316400	10246000	53250	4814700	5075100	1527300	1692800	129300	2280700	2086000	84121	625700	1880000	77973	2148200	4913300
HIST1H2BB	184040	33451000	25532000	924880	41510000	53088000	23407	43429000	10435000	1001500	4915000	2217200	3749700	1316400	10246000	53250	4814700	5075100	1527300	1692800	129300	2280700	2086000	84121	625700	1880000	77973	2148200	4913300
HIST1H2BC	184040	33451000	25532000	924880	41510000	53088000	23407	43429000	10435000	1001500	4915000	2217200	3749700	1316400	10246000	53250	4814700	5075100	1527300	1692800	129300	2280700	2086000	84121	625700	1880000	77973	2148200	4913300
HIST1H2BF	184040	33451000	25532000	924880	41510000	53088000	23407	43429000	10435000	1001500	4915000	2217200	3749700	1316400	10246000	53250	4814700	5075100	1527300	1692800	129300	2280700	2086000	84121	625700	1880000	77973	2148200	4913300
HIST1H2BH	184040	33451000	25532000	924880	41510000	53088000	23407	43429000	10435000	1001500	4915000	2217200	3749700	1316400	10246000	53250	4814700	5075100	1527300	1692800	129300	2280700	2086000	84121	625700	1880000	77973	2148200	4913300
HIST1H2BJ	184040	33451000	25532000	924880	41510000	53088000	23407	43429000	10435000	1001500	4915000	2217200	3749700	1316400	10246000	53250	4814700	5075100	1527300	1692800	129300	2280700	2086000	84121	625700	1880000	77973	2148200	4913300
HIST1H2BK	184040	33451000	25532000	924880	41510000	53088000	23407	43429000	10435000	1001500	4915000	2217200	3749700	1316400	10246000	53250	4814700	5075100	1527300	1692800	129300	2280700	2086000	84121	625700	1880000	77973	2148200	4913300
HIST1H2BM	184040	33451000	25532000	924880	41510000	53088000	23407	43429000	10435000	1001500	4915000	2217200	3749700	1316400	10246000	53250	4814700	5075100	1527300	1692800	129300	2280700	2086000	84121	625700	1880000	77973	2148200	4913300
HIST1H2BP	184040	33451000	25532000	924880	41510000	53088000	23407	43429000	10435000	1001500	4915000	2217200	3749700	1316400	10246000	53250	4814700	5075100	1527300	1692800	129300	2280700	2086000	84121	625700	1880000	77973	2148200	4913300
HIST1H2BR	184040	33451000	25532000	924880	41510000	53088000	23407	43429000	10435000	1001500	4915000	2217200	3749700	1316400	10246000	53250	4814700	5075100	1527300	1692800	129300	2280700	2086000	84121	625700	1880000	77973	2148200	4913300
HIST1H4A	214850	18041000	13025000	1791000	17556000	24118000	33703	13560000	5315600	1769800	7438300	3233200	3141200	1042600	10461000	127110	5283200	6289300	1701500	2326700	317660	2721800	1436700	155880	790740	1346600	267450	1532500	4767900
HIST2H2AA1	135650	37369000	23211000	590270	21371000	43438000	46935	31624000	13399000	356340	3225400	2599100	2357400	1145500	7041700	79265	4945000	4788600	1861400	1770400	105860	501150	165620	22170	847380	1172400	49077	1422100	3647800
HIST2H2AC	135650	37369000	23211000	590270	21371000	43438000	46935	31624000	13399000	356340	3225400	2599100	2357400	1145500	7041700	79265	4945000	4788600	1861400	1770400	105860	501150	165620	22170	847380	1172400	49077	1422100	3647800
HIST2H2BB	184040	33451000	25532000	924880	41510000	53088000	23407	43429000	10435000	1001500	4915000	2217200	3749700	1316400	10246000	53250	4814700	5075100	1527300	1692800	129300	2280700	2086000	84121	625700	1880000	77973	2148200	4913300
HIST2H4	214850	18041000	13025000	1791000	17556000	24118000	33703	13560000	5315600	1769800	7438300	3233200	3141200	1042600	10461000	127110	5283200	6289300	1701500	2326700	317660	2721800	1436700	155880	790740	1346600	267450	1532500	4767900
HIST3H2A	135650	37369000	23211000	590270	21371000	43438000	46935	31624000	13399000	356340	3225400	2599100	2357400	1145500	7041700	79265	4945000	4788600	1861400	1770400	105860	501150	165620	22170	847380	1172400	49077	1422100	3647800
HMGB1	25682	3993800	2968300	110220	4411500	3887900	2982.5	1388400	1259200	62045	80518	171370	85919	50224	113710	21864	504230	715260	268700	173910	21167	852950	122260	5910.5	46797	170760	4521.6	0	56919
HMGB2	0	12821000	6053200	182400	12400000	12391000	29615	5911200	1267300	20509	487970	181810	324940	180700	207120	0	547770	1390300	310470	368790	52323	325550	311100	40757	101970	364050	39641	243050	103520
HMGB3	92416	0	0	70191	0	0	8526.2	0	0	64763	0	0	0	0	0	21534	0	0	0	0	33473	0	0	77748	0	0	54715	0	0
HMGL6	25682	0	0	110220	0	0	2982.5	0	0	62045	0	0	0	0	0	21864	0	0	0	0	21167	0	0	5910.5	0	0	4521.6	0	0
HNRNPA0	29197	439850	112100	157720	1012100	1464100	0	359500	251600	3610.5	49562	71834	177640	73055	100350	0	171020	45273	33523	68945	30516	262280	19422	15434	0	0	30168	34248	137270
HNRNPA1	0	0	0	4206.7	0	0	0	0	0	10909	0	0	0	0	0	1065.2	0	0	0	0	2184.4	0	0	0	0	0	1490.8	0	0
HNRNPA1L2	0	0	0	4206.7	0	0	0	0	0	10909	0	0	0	0	0	1065.2	0	0	0	0	2184.4	0	0	0	0	0	1490.8	0	0
HNRNPA2B1	19817	435710	380080	31306	431170	548900	0	333240	132270	8727.1	51734	54915	45288	16027	77782	4466.1	407360	168280	47174	88976	17078	110630	45826	10475	33052	42121	103560	337460	120630
HNRNPA3	5260	1797300	1094700	8080	1922000	2279800	4361.9	970020	409700	19119	1.00E+05	0	0	51471	98670	6798.5	1095200	485860	73699	0	4972.9	0	101710	1578.2	39013	64773	9230.2	414970	205780
HNRNPAB	19077	0	0	16326	0	0	5893.7	317740	0	27764	0	0	0	46159	0	4261.6	0	0	0	0	17645	0	0	9223.8	0	0	7561.1	0	45169
HNRNPD	47975	2117000	978450	100650	2048800	2227400	7834.4	1641300	541210	74992	112140	192150	325680	99674	280520	7874.1	282600	225710	161920	173160	38682	434400	193230	23766	52643	130700	30942	302730	154070
HNRNPF	46418	821470	638730	290580	839860	1006600	15959	197430	159160	47906	0	0	0	0	0	17732	334030	460330	0	0	7805.1	0	0	0	16410	0	50403	82911	75844
HNRNPH1	6846.5	821470	638730	44358	839860	1006600	2329.4	197430	159160	28659	0	0	0	0	0	17086	334030	460330	0	0	3417.4	0	0	2872.6	16410	0	28695	82911	75844
HNRNPH2	6846.5	821470	638730	44358	839860	1006600	2329.4	197430	159160	28659	0	0	0	0	0	17086	334030	460330	0	0	3417.4	0	0	2872.6	16410	0	28695	82911	75844
HNRNPK	8166.7	1689600	898310	23026	1451200	1102300	9950	1043700	397340	29529	78685	117500	205760	42962	250910	5120.3	314890	72293	78665	55257	15247	257700	88326	4147.4	97040	191810	3506.9	159380	62343
HNRNPM	55867	2534900	1402600	174570	2401300	3005300	3588.4	2298200	651270	17684	85163	82579	821050	270340	725340	13654	2046600	1162200	47528	62640	36109	460880	262080	14000	69610	113270	77344	861420	652230
HNRNPU	127690	7166000	6905800	219220	7634500	9262800	65437	7146500	4344900	134160	718730	1036400	1530900	403400	1002100	45947	1748900	1246800	815070	810480	111150	969420	669080	57007	356800	480220	145380	1459600	486730
HNRNPUL2	1965.7	0	0	9757.9	0	0	466.12	0	0	4794.1	0	0	0	0	0	3009.3	0	0	0	0	7267.3	0	0	1804.4	0	0	7710.4	0	0
HSD17B4	16580	0	0	10141	0	0	3975.3	0	0	7594	0	0	0	0	0	1199.8	0	0	0	0	9141.1	0	0	4860.8	0	0	8941.2	0	0
HSP90AA1	8082.8	0	0	27103	0	0	3333.9	0	0	46387	0	0	0	0	0	3717.9	0	0	0	0	3676.4	0	0	2534.8	0	0	2669.4	0	0
HSP90AB1	42172	1341700	1082700	119880	1424300	1605400	14134	1285900	497050	107430	72988	137260	146950	74374	139280	15166	196490	55079	130600	120890	10413	240060	93739	17803	69994	68442	14283	173160	68220
HSPA5	3231.3	0	0	10087	0	0	641.67	0	0	20598	0	0	0	0	0	422.99	0	0	0	0	3453.4	0	0	3900.5	0	0	2555.4	0	0
HSPA8	10054	0	0	25660	0	0	5479	0	0	88777	0	0	0	0	0	9644.2	0	0	0	0	13088	0	0	7862.9	0	0	7109	0	0
HSPD1	38710	355580	199240	51045	308940	268090	25486	219530	128810	54587	21729	52375	72995	13546	60629	9967	85641	33120	22144	28609	68345	27185	0	6580.1	12133	0	4143.8	0	0
IAP	5353	0	0	16410	0	0	1992.2	0	0	20593	0	0	0	0	0	8719.5	0	0	0	0	3365.1	0	0	1322.9	0	0	1383.3	0	0
IARS	1797.5	323690	180770	6101.3	314310	397800	644.58	221370	64110	804.18	0	0	0	0	14935	658.78	32112	12856	0	0	711.99	11247	3944.8	0	2104.9	0	0	0	0
IMMT	4646.1	172470	111820	26313	167440	180830	1639.9	162170	70196	2873.6	27836	21894	57145	11559	50518	465.26	71568	28638	34210	19541	1843.2	38653	34012	2062.5	17757	0	3099.3	40074	22997
IQGAP1	16199	434100	386010	21344	513160	540920	6943.9	465550	171050	20125	19194	43984	59053	13245	24425	7498.6	37123	14718	97922	26772	50302	21147	18020	7498.5	15804	9954.6	15977	22501	19339
JUP	36252	0	0	152540	0	0	12159	0	0	142480	0	0	0	0	0	50292	0	0	0	0	84511	0	0	27660	0	0	45244	0	0
KAZN	436.15	0	0	1160.1	0	0	0	0	0	975.73	0	0	0	0	0	0	0	0	0	0	7416.4	0	0	0	0	0	1097.7	0	0
KEAP1	997.5	0	0	6052.1	0	0	0	0	0	274.57	0	0	0	0	0	0	0	0	0	0	0	0	0	0	0	0	0	0	0
KHSRP	4063.6	0	0	4744.7	0	0	936.96	0	0	0	0	0	0	0	0	793.08	0	0	0	0	16393	0	0	3773.3	0	0	16973	0	0
KPNA2	3657.3	0	0	8495.9	0	0	3109.7	0	0	1258	0	0	0	0	0	0	0	0	0	0	0	0	0	0	0	0	0	0	0
KXD1	78398	4511300	2510700	878180	3592900	3312700	57451	2584400	1350800	603520	1777600	1221700	524050	545840	1075600	163590	1536300	834840	4686600	560330	316630	1275700	761830	66893	421200	684430	687930	1284400	723300
LAP3	0	0	0	5876	0	0	0	0	0	38126	0	0	0	0	0	0	0	0	0	0	0	0	0	0	0	0	0	0	0
LARP1	7283.8	170430	116840	32896	123150	133360	0	141680	65246	8866.5	0	0	0	0	0	4571.6	11660	0	0	0	0	0	0	0	0	0	694.01	0	4950.7
LARS	2936.1	347260	257340	7909.8	389390	430690	0	346160	118770	0	0	5453.9	8019.3	3599.3	6161.3	0	7372.2	0	2720.6	0	1036.9	4932.9	0	0	0	0	706.71	0	0
LBR	14841	824880	521810	99841	774330	1013200	8535.2	700710	421520	16270	41898	76607	78618	59176	84618	6798.9	121620	62056	71782	65461	8673.9	20813	62442	10533	17944	52225	8439.2	49864	98876
LGALS3	0	0	0	10243	0	0	0	0	0	38399	0	0	0	0	0	0	0	0	0	0	0	0	0	0	0	0	0	0	0
LOC665622	184040	33451000	25532000	924880	41510000	53088000	23407	43429000	10435000	1001500	4915000	2217200	3749700	1316400	10246000	53250	4814700	5075100	1527300	1692800	129300	2280700	2086000	84121	625700	1880000	77973	2148200	4913300
LONP1	2424.5	198440	146020	3504.9	158860	226760	714.22	110780	46996	1174.9	0	0	0	0	0	0	0	0	0	0	0	0	0	0	0	0	0	0	0
LSM14A	4980.3	0	0	1521.7	0	0	1542.1	0	0	7954.1	0	0	0	0	0	2515.4	0	0	0	0	8795.9	0	0	10919	0	0	20748	0	0
LUC7L	10710	2148200	933380	68426	2176000	3205500	31695	1776400	769500	113940	675340	1055500	1181000	476340	551610	36382	1030400	263910	627970	1016100	36322	1246600	567490	87982	299480	368110	248280	809130	744930
LUC7L2	49872	2148200	933380	36310	2176000	3205500	56792	1776400	769500	146450	675340	1055500	1181000	476340	551610	78228	1030400	263910	627970	1016100	37734	1246600	567490	0	299480	368110	115150	809130	744930
LUC7L3	3872.4	0	0	4658.9	0	0	2111.2	0	0	5415.9	0	0	0	0	0	1736.7	0	0	0	0	10888	0	0	9998.1	0	0	14885	0	0
MCG_6739	115350	563550	384530	76943	522260	1155400	12535	380580	56696	48983	0	0	0	0	0	0	0	149030	0	44745	0	0	40560	4289	0	0	5320.3	66432	43393
MCM3	7620.5	151330	233290	19567	428660	178550	0	309310	89667	465.48	1960.7	10080	9977.4	2972.4	10512	0	16403	15175	8808.9	9291.2	1665.5	16424	5026.5	1723.3	2551.4	4185.6	1135.4	8929.9	5962.2
MCM5	2446.5	284170	221410	7965.3	283260	325310	738.38	275470	125800	1704.5	0	0	0	0	13379	0	25183	0	0	0	0	0	0	0	0	0	23550	0	9368.6
MKIAA0034	7278.7	55097	30274	16601	42829	56658	4463.2	56325	24901	11876	13884	16354	0	8585.3	13630	1606.3	16827	0	12304	20070	2022.9	21928	12521	204.91	4754	17413	1128	13248	15074
MRE11A	3085	0	0	14250	0	0	0	0	0	0	0	0	0	0	0	0	0	0	0	0	0	0	0	0	0	0	0	0	0
MSH6	0	0	0	3004.5	0	0	150.3	0	0	0	0	0	0	0	0	350.94	0	0	0	0	0	0	0	0	0	0	0	0	0
MTDH	16803	1154600	840320	59317	1094600	1445400	8310.1	1047400	559450	35060	69997	115210	160180	72731	118050	11738	226990	22047	116900	109690	8985.5	161310	130360	8366.7	52897	96418	14143	175370	115820
MTHFD1	10695	0	0	18170	0	0	2379.7	0	0	4908.1	0	0	0	0	0	1603.2	0	0	0	0	1309.5	0	0	1135.6	0	0	1436.1	0	0
MTHFD1L	2205.4	0	0	3622.3	0	0	1078.6	0	0	665.83	0	0	0	0	0	0	0	0	0	0	0	0	0	355.8	0	0	0	0	0
MYBBP1A	25388	811960	536710	162580	716860	1004500	7317.4	722020	365800	13859	0	7106.1	10443	0	6420.7	4461.6	0	4772.9	0	0	898.51	0	0	295.72	0	0	3049.5	0	0
MYH10	846.44	0	0	4655.4	0	0	0	0	0	844.87	0	0	0	0	0	296.45	0	0	0	0	458.9	0	0	0	0	0	0	0	0
MYH9	1912.4	0	0	14430	0	0	768.39	0	0	8610.4	0	0	0	0	0	2197.7	0	0	0	0	4774.9	0	0	394.44	0	0	925.81	0	0
MYL12A	12386	0	0	62066	0	0	3304	0	0	26699	0	0	0	0	0	9502.5	0	0	0	0	7763.8	0	0	0	0	0	0	0	0
MYL12B	12386	0	0	62066	0	0	3304	0	0	26699	0	0	0	0	0	9502.5	0	0	0	0	7763.8	0	0	0	0	0	0	0	0
MYL6	21606	1644900	1305400	42203	1905300	2067400	22482	1381200	394260	99948	60124	61815	111170	0	70388	26351	245070	167390	87108	58501	36526	199650	96583	7902	63732	61031	19421	72309	0
NACA	31237	4513200	2260000	66683	3972100	4172800	13029	2709400	1195700	95567	65636	168800	0	0	0	18934	147440	325910	260310	241520	43510	0	0	27425	37191	112540	30012	90241	63775
NCL	18255	2646700	979280	12737	2336700	2508000	2139	1905900	572280	17099	38228	102960	168690	39202	219920	2368	353650	268020	227830	81589	10750	128090	79665	13679	79529	75112	15260	255430	129470
NDUFA4	38285	3027000	1795700	143200	3297500	3224300	6256.2	1812400	606140	44548	0	0	303900	0	174910	0	512630	296630	0	172760	42621	0	219830	30789	74426	0	41014	204770	0
NME1	0	0	0	30958	0	0	0	0	0	32448	0	0	0	0	0	3149.5	0	0	0	0	4846.6	0	0	0	0	0	0	0	0
NME2	0	0	0	30958	0	0	0	0	0	32448	0	0	0	0	0	3149.5	0	0	0	0	4846.6	0	0	0	0	0	0	0	0
NOLC1	16711	345230	146090	13793	115650	153300	3503.8	97569	186850	6062.6	0	17048	19524	16047	23706	1767.3	0	23298	0	0	707.01	0	0	973.89	0	0	2447.5	0	0
NSUN2	2110.4	476530	388490	5321.8	482380	593870	576.76	544030	265180	1765.8	0	8807	0	2875.5	5486.7	220.91	21546	0	0	4675.4	0	0	0	0	0	5597.8	0	4836.1	0
PABPC1	25028	4895700	2466800	49341	3855200	4827800	672.74	2451100	933480	20903	59565	99385	67132	30470	72860	30375	788230	332540	6027.6	24682	2644.1	82362	35986	1649.6	16637	4368.9	8232.3	298210	210690
PABPN1	15970	3361600	2304300	12748	4215000	5094300	1386.2	3268500	1240900	12285	58846	117600	167920	85034	208660	7670.5	84988	418000	85396	139220	13547	398610	5549.2	7437.7	31302	144890	32634	197180	63704
PCBP1	16527	0	0	41304	0	0	8262.1	0	0	30060	0	0	0	0	0	3517.3	0	0	0	0	39836	0	0	37858	0	0	28162	0	0
PCNA	11439	0	0	29793	0	0	1356.3	0	0	8200.4	0	0	0	0	0	2621.8	0	0	0	0	4091	0	0	1979.6	0	0	5232.9	0	0
PDE6A	0	0	0	1916.6	0	0	0	0	0	426.81	0	0	0	0	0	19793	0	0	0	0	3727.5	0	0	0	0	0	0	0	0
PDE6B	0	0	0	1916.6	0	0	0	0	0	426.81	0	0	0	0	0	19793	0	0	0	0	3727.5	0	0	0	0	0	0	0	0
PHB	6779.6	0	0	15274	0	0	1514.2	0	0	0	0	0	0	0	0	0	0	0	0	0	13428	0	0	4236.8	0	0	3953.2	0	0
PHGDH	43617	2944100	2488500	200030	2876700	3184400	26335	2628700	1064000	15067	108250	254240	191570	132760	250640	5069.6	175320	180330	53940	57603	0	44123	47846	6269.9	26744	21714	6855.5	65393	41803
PKLR	2451.9	0	0	4604.9	0	0	0	0	0	3560.8	0	0	0	0	0	846.67	0	0	0	0	2760.8	0	0	1775.5	0	0	2427	0	0
PKM	2451.9	0	0	4604.9	0	0	0	0	0	3560.8	0	0	0	0	0	846.67	0	0	0	0	2760.8	0	0	1775.5	0	0	2427	0	0
PKP1	0	0	0	25636	0	0	402.79	0	0	72676	0	0	0	0	0	9087.9	0	0	0	0	4185	0	0	3885.3	0	0	0	0	0
PLAA	809.12	0	0	2601.2	0	0	720.93	0	0	701	0	0	0	0	0	0	0	0	0	0	624.82	0	0	420.68	0	0	542.38	0	0
PPIA	1947.9	0	0	34646	0	0	0	0	0	41240	0	0	0	0	0	0	0	0	0	0	2907.5	0	0	5008.2	0	0	0	0	0
PPIB	0	0	0	7307.3	0	0	0	0	0	2889.4	0	0	0	0	0	0	0	0	0	0	1302.5	0	0	6041.7	0	0	5148.7	0	0
PPOX	1319	222230	186620	7493.5	273570	233510	0	241240	127530	779.37	32971	49115	40563	11194	48819	0	62307	50552	51606	65447	15939	112960	55242	4272	21480	32897	11038	47449	40620
PRDX1	25431	0	0	35899	0	0	0	0	0	14544	0	0	0	0	0	7832.9	0	0	0	0	23864	0	0	31355	0	0	33360	0	0
PRDX4	6291.9	0	0	7455.1	0	0	0	0	0	2431.3	0	0	0	0	0	0	0	0	0	0	9079.9	0	0	14779	0	0	11748	0	0
PSMC3	1175.6	0	0	8329.9	0	0	0	0	0	750.62	0	0	0	0	0	0	0	0	0	0	0	0	0	326.13	0	0	0	0	0
PSMD11	4159.9	0	0	4475.8	0	215380	0	225270	81435	1450.3	0	34861	41782	11475	39712	0	54755	109400	35341	27863	2391	76462	16107	1867.8	11022	26431	911.6	40565	17750
PSMD3	12868	1520600	1033100	65739	1406400	2039600	5588.3	1677200	680650	27479	72905	82095	143820	33227	112840	7583.9	273880	70412	130430	106120	1973.7	32499	74165	14908	43813	46735	5430.3	110690	59421
PTBP1	53548	796650	499960	95631	1079500	1652800	8010.4	776500	411050	24698	96038	187050	1011200	265680	378260	4359.2	119960	143500	0	127430	150150	0	451950	2831.6	130370	303630	7079.1	0	37231
PUF60	19952	0	0	21124	0	0	5387.7	0	0	16094	0	0	0	0	0	1903	0	0	0	0	32218	0	0	21575	0	0	28013	0	0
PURA	0	0	0	25254	23457	0	0	0	0	8784.1	0	0	0	0	0	73230	2230300	1637200	0	0	40673	0	0	0	0	0	78947	1841100	1571400
PURB	0	0	0	12795	0	0	0	0	0	14516	0	0	0	0	0	229280	0	0	0	0	0	0	0	0	0	0	31370	0	0
PYCR2	2193.7	414880	279190	48579	387430	40626	439.25	400860	161120	4401	23378	42767	57257	14940	54418	0	77163	0	14461	19591	806.16	0	21218	0	11976	0	0	0	20897
RAB1	8587.4	1265100	869040	25107	1154100	1295600	2151.2	1073900	450640	29602	0	0	0	0	0	1006	0	0	0	0	15920	0	0	7617.5	0	17182	12961	0	0
RAB11A	8992.2	0	0	5705.4	0	0	0	0	0	17476	0	0	0	0	0	9030.4	0	0	0	0	51111	0	0	17113	0	0	26227	0	0
RAB11B	8992.2	0	0	5705.4	0	0	0	0	0	17476	0	0	0	0	0	9030.4	0	0	0	0	51111	0	0	17113	0	0	26227	0	0
RAB1A	8587.4	1265100	869040	25107	1154100	1295600	2151.2	1073900	450640	29602	0	0	0	0	0	1006	0	0	0	0	15920	0	0	7617.5	0	17182	12961	0	0
RAB35	6543.3	0	0	8403.2	0	0	0	0	0	16280	0	0	0	0	0	3555.9	0	0	0	0	9153.7	0	0	13078	0	0	14288	0	0
RAB5C	18448	2249000	1335400	31340	2048200	2287500	4883	1538100	638370	17467	278800	345210	367180	70405	342240	5421	591620	365340	364040	355880	41856	522310	362610	21996	137200	0	17095	429320	305060
RAB7	15102	0	0	4054.4	0	0	0	0	0	7875	0	0	0	0	0	3778.1	0	0	0	0	8388.9	0	0	11485	0	0	11889	0	0
RAB7A	15102	0	0	4054.4	0	0	0	0	0	7875	0	0	0	0	0	3778.1	0	0	0	0	8388.9	0	0	11485	0	0	11889	0	0
RAD50	971.92	0	0	4208.4	0	0	0	0	0	220.18	0	0	0	0	0	0	0	0	0	0	1227.9	0	0	0	0	0	0	0	0
RAN	16637	856580	643860	25731	938670	967740	2668.4	835760	363520	55770	0	0	81052	38129	0	2376.4	0	50258	35408	0	7954.1	0	0	2336.8	0	0	10281	0	0
RARS	5914.7	292340	177790	15910	273200	354440	707.46	273520	82788	2817.3	10096	17165	28970	0	22278	361.84	39571	0	13765	0	1777.5	19046	11566	671.98	5533.9	0	1076.3	17799	0
RASL2-9	16637	0	0	25731	0	0	2668.4	0	0	55770	0	0	0	0	0	2376.4	0	0	0	0	7954.1	0	0	2336.8	0	0	10281	0	0
RBM26	4815.9	0	0	3719.1	0	0	946.67	0	0	10445	0	0	0	0	0	2696.6	0	0	0	0	6312.6	0	0	9924.4	0	0	15846	0	0
RBM27	917.09	0	0	0	0	0	0	0	0	369.8	0	0	0	0	0	0	0	0	0	0	1890.6	0	0	0	0	0	6924.1	0	0
RBM3	0	0	0	0	0	0	0	0	0	9918.8	0	0	0	0	0	0	0	0	0	0	17916	0	0	0	0	0	0	0	0
RBM39	104180	791240	547410	107280	819650	1180200	17129	830240	404550	83773	283990	471400	483660	109790	398200	27651	659930	306320	340790	397680	295480	788410	130180	342030	117440	118980	501840	592390	108440
RBMX	33954	2646700	1978400	52774	2564400	2847000	5767.7	2465100	1141500	24415	0	122820	68473	0	184300	11035	237410	132890	127210	0	20112	83163	124870	10491	54514	47749	20749	93934	0
RBMXL1	33954	2646700	1978400	52774	2564400	2847000	5767.7	2465100	1141500	24415	0	122820	68473	0	184300	11035	237410	132890	127210	0	20112	83163	124870	10491	54514	47749	20749	93934	0
RCC2	37340	1339600	771930	51770	1271700	1141800	7899.1	927880	395320	16010	56157	85514	42496	22419	59699	4885.9	215980	214210	0	19683	12658	99292	0	10807	30210	11312	19261	17105	32178
RP9	0	0	0	0	0	0	990.81	0	0	2571.3	0	0	0	0	0	0	0	0	0	0	0	0	0	5329.1	0	0	24625	0	0
RPA1	0	0	0	1727.9	0	0	0	0	0	0	0	0	0	0	0	0	0	0	0	0	11028	0	0	0	0	0	0	0	0
RPL10	21527	0	0	69585	0	0	11878	0	0	84359	0	0	0	0	0	11204	0	0	0	0	15770	0	0	6945.6	0	0	12189	0	0
RPL10A	73445	2300800	1166500	437840	1909500	4225700	10756	1433800	914810	110500	69581	0	0	0	154650	14935	288870	97989	0	0	8655.5	0	130330	0	8465	0	5964.4	0	0
RPL10L	21527	0	0	69585	0	0	11878	0	0	84359	0	0	0	0	0	11204	0	0	0	0	15770	0	0	6945.6	0	0	12189	0	0
RPL11	170400	3705400	1906700	392180	6418200	6472300	32292	3539400	311120	144490	152940	319800	16560	55166	300810	25871	704920	401960	123440	161610	48746	129420	0	21743	43128	57445	22994	255110	114410
RPL12	142940	1713200	1232200	785300	1678100	2244800	32361	1744200	666220	124320	104010	212080	194140	101620	201640	32543	361930	273780	103880	145700	34192	221380	83861	16448	42312	77216	15119	159630	123320
RPL13	299940	4657200	2878700	1256000	4698400	7466500	63239	4673900	1892300	232630	160420	336070	342720	302830	310130	56931	801860	154530	98908	101870	52957	283550	98788	35301	42976	78160	44234	309840	564870
RPL13A	271970	3424800	2053800	827960	3234400	4814800	49581	3105700	1032600	193430	151370	378560	365990	158930	163970	52875	582660	486480	55948	79521	15275	298450	98878	6420.4	61378	46320	6488.7	317270	231940
RPL14	56735	7828000	3908100	618180	7263100	8658700	0	4800700	1921700	36424	452290	656420	628790	251190	681600	8728.7	1252000	1375200	227990	246890	22230	607340	280160	6409.5	79727	187370	9431.8	658380	358780
RPL14-PS1	56735	7828000	3908100	618180	7263100	8658700	0	4800700	1921700	36424	452290	656420	628790	251190	681600	8728.7	1252000	1375200	227990	246890	22230	607340	280160	6409.5	79727	187370	9431.8	658380	358780
RPL15	22083	2483200	1781800	414220	2781700	3804100	0	2478200	1178400	99712	149280	279460	305490	166650	0	5548.1	487500	0	103530	85694	3728.5	0	161850	0	87758	164070	1213.5	355350	265540
RPL17	69866	1759700	1234000	551640	2051600	3007300	9547.1	1795400	658410	64221	56952	174580	98067	59551	74418	9036.8	164530	258460	0	0	15385	0	0	0	0	68263	5105.1	0	269290
RPL18	393290	8210500	5654300	1621000	10354000	13746000	79920	8158200	3086600	308510	328130	802240	732430	407420	485150	90242	1598800	837730	0	248260	38483	760270	297470	8939.3	0	0	6866.1	749400	566950
RPL18A	107280	0	0	608750	0	0	18532	0	0	175030	0	0	0	0	0	11610	0	0	0	0	8177.7	0	0	2002.7	0	0	2838.9	0	0
RPL19	116790	4053700	3059600	1387900	4056300	0	30260	4054100	1732700	66488	125990	304050	258660	234930	0	44429	374740	488360	0	130640	50205	0	175480	6197.8	72745	78876	0	236410	312960
RPL21	33006	0	0	189650	0	0	8159.9	0	0	23667	0	0	0	0	0	6571.8	0	0	0	0	10553	0	0	0	0	0	0	0	0
RPL22	181670	11396000	9952700	509120	16029000	16362000	82345	4882100	1219000	471450	492320	419070	333400	113230	350340	87798	633260	0	253850	188470	28760	0	183690	9819.1	231490	174850	10689	326300	611280
RPL23	106390	3450900	3800000	194460	5028600	4902900	21988	3135200	1082900	47452	163210	249580	355360	49156	159300	14239	450660	366040	137410	119980	53205	186690	0	30990	87525	0	49121	134000	83099
RPL23A	259450	9088700	9179500	559150	14176000	15767000	66879	8002400	413090	203870	316280	555730	406980	257670	510750	58234	927430	864590	303310	382530	36580	110430	285310	26582	137610	0	0	469230	317960
RPL24	93188	797960	312610	326880	1127700	1469800	0	888210	392580	4353	0	48263	0	0	0	0	48773	38372	0	0	28946	0	0	11861	0	0	17570	0	0
RPL26	130050	1842200	3081000	916420	4812900	6159200	22373	2952000	1160400	166990	78565	149320	342450	83424	282330	16557	225280	160480	94394	206910	44269	0	86162	21244	106140	162390	24618	167420	195860
RPL27	165230	10690000	5885300	765350	10128000	12518000	10903	8048400	1791700	172370	438440	685080	598400	297510	643200	14262	1376400	574500	303850	382070	20703	588500	324920	8452.4	152270	279510	7463.3	555210	466670
RPL27A	147470	3085800	2597900	595190	4268700	5293400	3336.6	2667600	850100	16129	132900	358500	0	114450	282720	13636	571050	425300	121520	118620	26175	0	0	23166	65953	78725	34249	280940	0
RPL28	10368	0	0	54427	0	0	4353.6	0	0	17163	0	0	0	0	0	7891.5	0	0	0	0	6323.4	0	0	0	0	0	0	0	0
RPL3	48405	1052200	736980	225640	1497500	1578600	14350	730820	489230	61782	0	0	44234	15670	34949	5855.8	136050	55409	19039	28635	3763.4	0	27982	1239.2	0	0	1076.2	39786	29028
RPL30	171510	875220	639310	837940	781980	1114000	16583	623070	108910	157260	0	122960	0	0	85791	37286	177220	0	55681	0	40198	0	0	17614	15601	0	23697	110930	0
RPL31	41305	2644400	1627500	330830	4212000	5561600	59477	2486200	744380	153830	100620	50223	55283	0	132010	32133	154230	142340	44758	31352	19182	170500	0	0	0	0	3225.7	72727	0
RPL32	19071	0	0	286960	0	0	8447.3	0	0	58208	0	0	0	0	0	15351	0	0	0	0	6930.5	0	0	5917.2	0	0	0	0	0
RPL34	104010	0	0	685680	0	0	0	0	0	39846	0	0	0	0	0	0	0	0	0	0	6910.8	0	0	12507	0	0	3553.2	0	0
RPL35A	149510	2204800	1521800	567390	2068900	1298900	6425	1768000	775630	10835	129320	304670	89417	133430	104480	0	203290	141250	66467	125910	5035.1	0	0	0	40182	0	2098.9	0	105920
RPL36	0	0	0	474800	0	0	0	0	0	104890	0	0	0	0	0	14236	0	0	0	0	10894	0	0	0	0	0	5422.7	0	0
RPL36A	212150	2753800	2331100	789340	3489300	4446700	5998.9	2065700	0	94153	0	0	0	0	0	18774	0	114140	0	0	46947	0	0	29058	0	0	41502	0	0
RPL37A	40446	0	0	152980	0	0	30761	0	0	41384	0	0	0	0	0	12797	0	0	0	0	21759	0	0	8142.7	0	0	4739	0	0
RPL38	59970	9422300	5609400	336800	8817700	10230000	0	4449700	1224700	59029	125880	86169	57247	0	282120	0	458480	75953	61098	71466	119820	95071	0	7461.8	27478	0	24306	0	0
RPL4	69066	2168100	1315200	465630	2004400	2854100	9051.9	1262500	479040	92772	56680	95950	84034	0	199520	21246	308250	230790	33645	15257	17682	143570	94800	5946.1	22228	21965	7150.4	171980	43151
RPL5	20574	0	0	108850	0	0	17074	0	0	82271	0	0	0	0	0	12191	0	0	0	0	2228.9	0	0	1555.7	0	0	0	0	0
RPL6	114040	3703000	2577800	611980	3576400	4547200	15054	3125600	1181900	69784	52910	179810	163630	147250	253140	15658	639920	280500	53298	114520	12797	83369	82524	1063	54507	89304	0	250360	206520
RPL7	106900	2930800	1848900	377810	2854900	3728000	23135	2352100	601360	86744	47331	194380	69886	43422	82016	15529	277570	242790	72098	107370	5572.7	130390	96106	3098.5	26547	33570	23758	66210	147540
RPL7A	194800	5168900	3934300	886360	6054700	7857400	24413	5272500	1568900	217970	184870	545050	456600	184380	359300	39008	943190	469090	93990	157410	22077	322720	174710	11815	59643	102870	13910	379390	217760
RPL9	42291	1571700	760920	291250	1979300	2168800	3571.8	617990	127380	27926	24628	88952	0	0	41594	12326	170650	176930	75749	78646	39557	0	0	5765.9	0	0	4047	104570	0
RPLP0	186280	4017300	1253400	1002000	2120400	3342200	44106	2178500	927020	285650	39567	166930	116860	14962	154490	56602	148970	126540	28672	24367	20048	147370	59459	4884.6	13250	19780	8916.7	46395	31437
RPLP1	99757	0	0	712510	0	0	42233	0	0	171970	0	0	0	0	0	48779	0	0	0	0	0	0	0	0	0	0	0	0	0
RPLP2	466530	6435000	3002600	1692300	4764900	7905800	257550	3368600	1226900	530860	165200	399790	384990	62055	403400	144170	1068300	828300	150630	198040	67523	546150	125480	36764	59785	88820	46454	271000	162030
RPN1	5926	189200	136870	15117	208490	255550	952.27	200410	85879	3475.1	13404	25069	36256	11724	27523	1316.9	51139	37703	0	21371	4987	32701	14799	4082	6157.5	0	3774.7	19436	0
RPN2	6459.5	0	0	21530	0	0	2642.2	0	0	3169.4	0	0	0	0	0	0	0	0	0	0	2775.3	0	0	1828.4	0	0	3090.6	0	0
RPS10	81213	4109900	1700600	199230	5172700	6855000	28985	3465900	0	94088	86161	410670	522150	246500	534370	36045	817590	259990	167390	311030	62299	667300	162430	18465	85666	160370	48137	352580	234580
RPS11	28511	3836300	5764200	137710	8327700	9496800	18667	3456800	1368700	88005	246170	197400	348260	101630	138480	0	673060	406030	144320	140150	16747	336570	102500	3923	124750	168720	2454.6	597080	192420
RPS12	33772	3251400	1809500	311300	2962100	4930100	5884.4	1918600	372010	117350	64892	86570	146800	0	0	12958	0	150600	0	43905	0	0	0	0	23874	36750	0	160500	0
RPS13	106520	3696100	3573700	616250	8320700	9070800	6404.9	3451200	1604900	42096	290800	451740	435490	76505	414700	7887	493280	575370	154080	262660	75062	426850	171950	22860	41371	93131	42796	328740	312340
RPS14	40268	8447800	17406000	144170	22200000	21944000	9604.2	11908000	4388300	344830	181170	1113700	1415000	623490	1061700	100390	1534100	1200400	437900	699120	40649	390870	809090	28069	256720	693310	26867	989820	1083400
RPS16	45438	3037300	2161800	105530	3017200	5347300	0	2321200	390460	23787	75417	573670	102850	11664	163790	0	0	332850	55202	47641	7411.8	0	64432	1893.9	20921	209870	7466.3	134840	40505
RPS17	38762	0	0	104550	0	0	10895	0	0	173960	0	0	0	0	0	32005	0	0	0	0	16365	0	0	3868.3	0	0	4987.8	0	0
RPS18	43228	5231800	3336400	52197	5058800	7578400	12611	4499900	1732500	61190	292720	584560	509540	329120	497780	6991.8	1257000	752660	247400	290410	0	477730	299850	0	135980	275490	0	673680	597650
RPS19	38805	4429300	2332700	395600	3807000	6259000	15252	3699000	962030	125430	93686	184990	129000	194130	98955	35760	758070	0	58139	75744	9816.3	450500	59265	0	55411	0	3070.4	489550	274690
RPS2	19386	1341700	1333400	229170	2057400	2774300	6332.5	1339600	521700	51826	0	166490	161240	89462	82971	6643.6	0	48982	67766	80799	17797	45339	75896	8406.8	36530	54595	12708	240370	156520
RPS21	115350	563550	384530	76943	522260	1155400	12535	380580	56696	48983	0	0	0	0	0	0	0	149030	0	44745	0	0	40560	4289	0	0	5320.3	66432	43393
RPS23	29705	2211000	2652600	70491	3973400	4282200	17209	1501400	421620	61022	89695	90615	0	0	144790	18205	438360	208820	67368	53753	25201	154990	0	10333	17630	41303	40198	130890	45449
RPS24	35381	0	0	425000	0	0	23204	0	0	101420	0	0	0	0	0	9448	0	0	0	0	15974	0	0	5668.9	0	0	8809	0	0
RPS25	212220	13901000	7367000	841300	11030000	18847000	15931	10354000	2393000	90672	461870	772270	1164700	0	336610	17771	1293800	1045700	302680	216760	65316	879040	440860	28663	140440	356990	49415	281930	753840
RPS26	196390	8518000	11790000	388800	6153700	13372000	9092.7	2239500	3127400	6202.5	245620	0	189300	67924	316820	0	591650	896740	0	0	81192	396060	135540	0	10595	0	18593	193990	96499
RPS27A	78398	4511300	2510700	878180	3592900	3312700	57451	2584400	1350800	603520	1777600	1221700	524050	545840	1075600	163590	1536300	834840	4686600	560330	316630	1275700	761830	66893	421200	684430	687930	1284400	723300
RPS27L	122690	0	0	305570	0	0	22919	0	0	143940	0	0	0	0	0	39698	0	0	0	0	27124	0	0	16831	0	0	28420	0	0
RPS28	156490	5611200	2694200	453990	4963600	9106800	9312.1	3730400	168580	80362	256280	174090	280620	62016	240780	0	1107100	541190	0	0	39379	370580	80350	28339	0	0	25450	0	152860
RPS3	61687	4021300	3636700	235780	5589100	7333700	34481	3072800	846080	110840	167700	220800	112870	29162	234770	41242	718330	355400	128880	41041	50430	215100	120370	12562	33379	31214	17493	225390	163230
RPS3A	78506	4638200	5949600	245920	8550400	10499000	25954	4752200	1498000	102570	128090	288150	119450	76906	307050	19857	646640	165500	138170	208060	12763	425690	116340	11178	43616	19316	9283.9	331130	157640
RPS3A1	78506	4638200	5949600	245920	8550400	10499000	25954	4752200	1498000	102570	128090	288150	119450	76906	307050	19857	646640	165500	138170	208060	12763	425690	116340	11178	43616	19316	9283.9	331130	157640
RPS4L	84425	3666600	5595100	223740	8379200	9594800	10189	2941100	726450	98898	222480	298330	305340	122880	229320	21638	815530	453060	229530	217660	73447	109530	115160	40584	105490	90169	55347	280190	222000
RPS4X	84425	3666600	5595100	223740	8379200	9594800	10189	2941100	726450	98898	222480	298330	305340	122880	229320	21638	815530	453060	229530	217660	73447	109530	115160	40584	105490	90169	55347	280190	222000
RPS5	79976	0	0	272460	0	0	13480	0	0	82506	0	0	0	0	0	12492	0	0	0	0	20807	0	0	17376	0	0	21320	0	0
RPS6	208390	3243400	3648600	765890	6735100	8898300	6219.3	3371700	1239300	159930	144540	363970	221270	166340	296850	16650	632560	551180	143160	183360	58385	351600	84878	25323	52307	55714	53074	395350	410110
RPS7	37239	6335500	7939300	140990	10198000	13133000	27823	4342100	1671200	106920	88045	66459	177960	47354	79995	15114	402230	623670	48252	275610	0	139180	72717	3938.7	82182	41326	10511	257540	236640
RPS8	311410	4607300	2916200	1006400	9335200	8956600	47179	4290600	1558100	410480	432650	626910	452940	114220	419230	71565	2274700	777860	345880	232110	12078	424740	250420	6039.6	103990	102800	12591	593320	540970
RPS9	109390	10705000	11887000	278170	19453000	21659000	4754.6	9360600	3155100	34163	436350	621170	636200	60231	362150	12156	1808100	1601900	260260	288550	53612	556760	430090	29372	152460	293140	37866	708040	256800
RPSA	214070	1938500	1133900	539890	2142600	3295400	44158	1657300	437240	258900	74933	256140	201230	27269	118250	49705	542590	275760	54897	105250	19152	138970	29581	11285	16248	23128	5520.8	141770	19156
RRP12	461.42	0	0	3130	0	0	0	0	0	397.25	0	0	0	0	0	0	0	0	0	0	0	0	0	0	0	0	0	0	0
RSL1D1	16350	678510	472530	38390	596900	824230	8256.5	762440	375400	4227.9	0	0	0	0	0	0	16965	0	0	0	1732.5	0	0	0	43939	0	2353.5	0	0
RUVBL1	10532	710830	437270	36837	534170	628880	2444.7	593330	231020	4052.5	0	0	0	20502	0	548.88	0	0	0	0	1352.2	0	0	0	0	0	0	0	0
RUVBL2	4293.4	170240	239260	15449	310370	371360	504.88	249480	74682	1476.9	0	0	0	0	0	0	7852.7	0	0	0	0	0	0	0	0	0	0	0	0
SERBP1	67421	12086000	8889500	115280	11181000	14433000	19514	10735000	4660900	108340	223860	231570	135930	69028	80277	45726	676860	209440	193470	349310	12487	315190	142980	28606	83844	122210	27994	341010	283000
SF1	4664	0	0	6642.3	0	0	1171	0	0	2881.6	0	0	0	0	0	0	0	0	0	0	9825.4	0	0	4217.9	0	0	5997.1	0	0
SFN	0	0	0	4614.6	0	0	0	0	0	211780	0	0	0	0	0	3588.8	0	0	0	0	0	0	0	0	0	0	0	0	0
SFPQ	17170	4196500	2953900	15087	3659400	4914500	3494.9	3728400	1955900	34031	121710	151870	527080	177270	354400	10506	746200	405690	153400	162490	18593	97193	324610	5860.1	82141	228280	15001	353850	343370
SLC16A1	8426.3	325270	282680	31863	345400	429940	0	332260	152940	2008.7	33512	59899	58442	33750	61406	1115.2	61552	31939	44642	44194	3210.5	0	48660	1376.9	16740	29357	3891.3	63278	42132
SLC25A3	6354.8	1944200	1452400	107740	2073300	2315600	1077.8	2148500	1001300	3532.6	339180	308030	522170	215720	492760	1889.4	410910	336450	19214	413390	18498	88521	342980	14366	109010	167180	13250	384150	230730
SLC25A4	30378	1852900	1485400	403480	2755000	3126600	9673.9	5948600	788310	35880	407680	516720	239950	80289	88129	10632	273810	175050	305900	289290	74107	284230	125730	140730	94311	89416	153760	71288	111880
SLC25A5	131310	22376000	12490000	487820	20605000	22281000	17854	12002000	2814200	41548	1779000	2525600	3661600	1003800	2092600	16010	4643200	3386700	962070	1422400	71649	1460200	1270000	169530	408300	1031700	207430	1159800	1055800
SMC3	642.93	0	0	3254.4	0	0	0	0	0	306.17	0	0	0	0	0	0	0	0	0	0	0	0	0	0	0	0	0	0	0
SMC4	514.31	0	0	3061.7	0	0	0	0	0	0	0	0	0	0	0	0	0	0	0	0	0	0	0	0	0	0	0	0	0
SMPD3	0	0	0	1701.8	0	0	0	0	0	9095.8	0	0	0	0	0	0	0	0	0	0	0	0	0	0	0	0	0	0	0
SND1	5728.3	0	0	22932	0	0	1888.2	0	0	5015.4	0	0	0	0	0	1252.3	0	0	0	0	795.16	0	0	0	0	0	1455	0	0
SNRPD3	46908	2994500	1939900	141380	2848200	3510300	9349.7	2549800	1433200	16653	150710	253220	229240	78636	206210	9515	424600	231060	215300	172630	16235	197970	93204	14805	79787	0	24552	267590	156250
SNW1	2848.3	0	0	3526.9	0	0	1241.6	0	0	797.18	0	0	0	0	0	0	0	0	0	0	4790.9	0	0	5791.6	0	0	21890	0	0
SPATA5	835.12	0	0	3436.6	0	0	0	0	0	0	0	0	0	0	0	0	0	0	0	0	0	0	0	0	0	0	0	0	0
SREK1	21484	0	0	31463	0	0	5312.8	0	0	19356	0	0	0	0	0	6060.5	0	0	0	0	19115	0	0	22800	0	0	36223	0	0
SRP68	3381	1170500	827310	14637	1110300	1331200	894.32	1266300	695650	3187.3	11012	19633	42580	22493	47327	833.09	75984	30378	48243	41741	889.84	33478	23134	0	13083	19785	0	75598	18853
SRP72	6165.8	1458400	1109500	40788	1493600	1883700	3346.8	1325100	418090	17500	5357.4	30167	31863	2901.3	4423.7	7102.5	36745	27862	35614	15648	6796.7	47499	15966	875.44	18511	25855	2656.8	39806	18624
SRSF1	18005	0	0	109590	0	0	0	0	0	12929	0	0	0	0	0	3713.2	0	0	0	0	10922	0	0	4583.5	0	0	11680	0	0
SRSF10	0	0	0	11028	0	0	0	0	0	1201.2	0	0	0	0	0	0	0	0	0	0	0	0	0	0	0	0	31297	0	0
SRSF11	103410	900880	580970	158990	894430	745880	18478	858860	0	98962	177810	0	0	0	296370	24026	437560	251780	19243	0	172860	548260	0	109040	0	0	141780	0	0
SRSF12	0	0	0	11028	0	0	0	0	0	1201.2	0	0	0	0	0	0	0	0	0	0	0	0	0	0	0	0	31297	0	0
SRSF2	0	0	0	15386	0	0	0	0	0	0	0	0	0	0	0	0	0	0	0	0	0	0	0	0	0	0	0	0	0
SRSF3	125700	0	0	203230	1110600	1281300	3825.4	882080	359140	25127	0	101180	123360	29259	119470	13056	243870	244890	149450	98659	40283	305500	116580	37789	93134	129060	45286	143050	58213
SSR1	59309	0	0	145560	0	0	11246	0	0	14598	0	0	0	0	0	0	0	0	0	0	7143.8	0	0	6294.9	0	0	6480.1	0	0
SSR4	12604	0	0	80996	0	0	0	0	0	7151.9	0	0	0	0	0	6687.5	0	0	0	0	23862	0	0	3588.8	0	0	8601.7	0	0
SUB1	5166.8	1222000	949230	28194	763260	1318000	0	780290	430000	48610	747850	2175100	800770	625980	960010	11496	1259000	418440	712700	477630	37894	656210	0	6825.5	105440	0	47449	384390	234650
SUCLG2	3202.1	0	0	12709	0	0	1927.2	0	0	3281.2	0	0	0	0	0	740.99	0	0	0	0	1170.1	0	0	0	0	0	0	0	0
SYNCRIP	4730.2	2973500	1940500	16924	3100800	3838600	405.22	2064000	647970	5731.1	31511	23029	130140	34679	150360	3218.3	342370	232170	29002	32950	16521	47968	43526	1556.2	2615	9298.3	10492	116620	86387
TAF15	9036.2	3334900	3082400	55919	4097400	4250100	10565	3582900	1579400	4764.1	391520	132940	514940	0	491700	18243	784630	565160	522250	571910	8789.1	223420	576470	20938	240090	364820	13351	0	208950
TARDBP	12914	0	0	16984	0	0	6691.7	0	0	7735.6	0	0	0	0	0	7591.8	0	0	0	0	21720	0	0	7053.2	0	0	52129	0	0
TCP1	691.4	393640	264220	5478.4	359700	452360	0	293540	117140	0	0	39715	0	12052	0	0	72676	51486	0	0	928.72	60402	0	0	0	0	0	0	20429
TGM1	0	0	0	1748.5	0	0	322.64	0	0	1009.4	0	0	0	0	0	1878.8	0	0	0	0	2289.8	0	0	0	0	0	0	0	0
TIMM50	14152	0	0	49800	0	0	0	0	0	2684	0	0	0	0	0	0	0	0	0	0	6432.2	0	0	4737.6	0	0	6601.9	0	0
TMPO	8688.7	1013400	554460	23566	885800	943760	2123.7	923060	547150	31623	47753	73758	55876	61173	58174	6797.4	178890	124370	38871	51474	9033.8	53705	0	11474	17222	0	16092	0	72908
TRIM28	1772.9	348900	341160	1340.7	652950	789360	448.85	684720	164950	7664.7	10432	17608	73705	15255	74389	2456.6	87983	64501	24151	17764	4402	14258	0	8445.1	15503	0	3680	38591	28445
TUBA1B	540240	17107000	11117000	2445100	17605000	21470000	115080	13920000	3758700	312720	991800	693320	1198600	354130	1053100	72386	1897600	1538700	643320	611070	331120	2008100	633000	111980	243040	579740	199020	1421200	728970
TUBA4A	22132	1062500	707770	42271	993520	1185400	0	1013100	350650	16022	48249	65259	92898	34020	37043	5148.9	135140	57978	81947	39451	12954	116400	86096	3930.7	39640	103010	6435.9	51413	82816
TUBB2A	320340	7324800	4831400	1775500	7342400	9886900	159910	6867900	2385900	242530	336120	378960	409410	171700	345350	61617	665200	248530	327920	361390	143060	615530	356480	74878	149010	326290	75496	451370	348790
TUBB2B	320340	7324800	4831400	1775500	7342400	9886900	159910	6867900	2385900	242530	336120	378960	409410	171700	345350	61617	665200	248530	327920	361390	143060	615530	356480	74878	149010	326290	75496	451370	348790
TUBB4A	42978	7324800	4831400	139470	7342400	9886900	5525.8	6867900	2385900	45109	336120	378960	409410	171700	345350	7187.7	665200	248530	327920	361390	15245	615530	356480	16353	149010	326290	4227	451370	348790
TUBB4B	42978	7324800	4831400	139470	7342400	9886900	5525.8	6867900	2385900	45109	336120	378960	409410	171700	345350	7187.7	665200	248530	327920	361390	15245	615530	356480	16353	149010	326290	4227	451370	348790
TUBB5	320340	7324800	4831400	1775500	7342400	9886900	159910	6867900	2385900	242530	336120	378960	409410	171700	345350	61617	665200	248530	327920	361390	143060	615530	356480	74878	149010	326290	75496	451370	348790
TUBB6	42978	0	0	139470	0	0	5525.8	0	0	45109	0	0	0	0	0	7187.7	0	0	0	0	15245	0	0	16353	0	0	4227	0	0
TUFM	9240.5	461160	300780	47733	440520	488100	1376.4	348190	184660	2873.8	0	0	54280	0	0	959.99	0	0	0	0	1725.4	0	0	1014.1	0	0	0	0	0
TXNL1	0	0	0	0	0	0	0	0	0	6704.5	0	0	0	0	0	0	0	0	0	0	0	0	0	22463	0	0	41244	0	0
U2AF1	62890	2028000	1514100	61747	2132700	2943400	4020	2541600	1438100	135420	311140	0	0	374190	0	3714.8	691420	0	0	0	39918	0	523680	7993.7	212970	0	91266	840870	591700
U2AF1L4	62890	0	0	61747	0	0	4020	0	0	135420	0	0	0	0	0	3714.8	0	0	0	0	39918	0	0	7993.7	0	0	91266	0	0
U2AF2	101620	404130	962780	140710	1353100	1781100	9783.1	1288400	670710	23554	230780	353670	538530	132490	287910	9131.5	487060	230180	277320	275040	53576	629960	161500	143130	107050	160740	204930	349930	183540
UBA52	78398	4511300	2510700	878180	3592900	3312700	57451	2584400	1350800	603520	1777600	1221700	524050	545840	1075600	163590	1536300	834840	4686600	560330	316630	1275700	761830	66893	421200	684430	687930	1284400	723300
UBB	78398	4511300	2510700	878180	3592900	3312700	57451	2584400	1350800	603520	1777600	1221700	524050	545840	1075600	163590	1536300	834840	4686600	560330	316630	1275700	761830	66893	421200	684430	687930	1284400	723300
UBC	78398	4511300	2510700	878180	3592900	3312700	57451	2584400	1350800	603520	1777600	1221700	524050	545840	1075600	163590	1536300	834840	4686600	560330	316630	1275700	761830	66893	421200	684430	687930	1284400	723300
UPF1	3675.9	0	0	14123	0	0	0	0	0	0	0	0	0	0	0	814.62	0	0	0	0	1350.4	0	0	0	0	0	668.83	0	0
UQCRC2	10870	896970	625010	37066	970310	1209200	13475	933120	398780	19932	34007	37660	71445	25096	59031	4801.3	124350	0	0	28044	12414	63644	42059	1606.4	5180.5	0	4514.2	38871	62774
USMG5	118670	0	0	81295	0	0	52778	0	0	83736	0	0	0	0	0	34508	0	0	0	0	91758	0	0	334630	0	0	384700	0	0
VAT1	4402.2	0	0	17014	0	0	5238.4	0	0	14656	0	0	0	0	0	1773.3	0	0	0	0	1635.9	0	0	0	0	0	2829.8	0	0
VPS35	0	0	0	2319.4	0	0	0	0	0	1895.9	0	0	0	0	0	0	0	0	0	0	0	0	0	290.79	0	0	0	0	0
YBX1	404600	12925000	18605000	697580	21221000	21470000	568370	17766000	11226000	761850	1159200	2590100	2168300	1738700	1637600	199970	2396600	94643	1524900	1738100	715770	2633100	1997300	175670	830650	1217200	3.00E+05	2519800	1846500
YBX3	97909	30760000	22779000	28931	35446000	38306000	19140	25483000	13416000	100100	965660	1949400	2368900	758920	2349700	0	3238100	947360	1281000	1299700	32607	3375300	1639200	0	619460	858630	33685	2250000	840230
YTHDF1	5125.8	0	0	20557	0	0	850.18	0	0	6543.4	0	0	0	0	0	1251.4	0	0	0	0	0	0	0	0	0	0	0	0	0
YTHDF2	5125.8	0	0	20557	0	0	850.18	0	0	6543.4	0	0	0	0	0	1251.4	0	0	0	0	0	0	0	0	0	0	0	0	0
YTHDF3	5125.8	0	0	20557	0	0	850.18	0	0	6543.4	0	0	0	0	0	1251.4	0	0	0	0	0	0	0	0	0	0	0	0	0
YWHAB	2794.1	0	0	36996	0	0	1591.3	0	0	41512	0	0	0	0	0	1810.4	0	0	0	0	1257.5	0	0	1143.6	0	0	1548.2	0	0
YWHAE	7022.7	0	0	109150	0	0	0	0	0	78274	0	0	0	0	0	0	0	0	0	0	3984.1	0	0	2163.9	0	0	4454.3	0	0
ZC3HAV1	1113.5	0	0	1788.5	0	0	0	0	0	1497.6	0	0	0	0	0	626.49	0	0	0	0	1358.5	0	0	0	0	0	0	0	0
1810009A15RIK	0	1768200	2052200	0	2548700	3165400	0	2349900	676480	0	0	0	0	0	0	0	0	0	0	0	0	0	0	0	0	0	0	0	0
2700060E02RIK	0	1063200	800140	0	1175700	1485300	0	1128300	478790	0	30683	70811	310100	151520	250410	0	426100	175790	56791	65663	0	468710	206940	0	89918	178620	0	321810	264580
3000002C10RIK	0	1743200	1395200	0	58853	2648900	0	3868000	1034300	0	392250	633040	1047700	0	703120	0	1528200	0	1229700	292430	0	1288900	0	0	229850	454640	0	312120	447600
ADD1	0	1020900	529370	0	918860	1320000	0	997090	585720	0	0	0	511440	187190	326580	0	895670	536960	0	0	0	0	123600	0	35991	129090	0	439610	498230
AHNAK2	0	172770	133380	0	213590	209860	0	183870	70924	0	0	0	0	0	0	0	0	0	0	0	0	0	0	0	0	0	0	0	0
AI314180	0	178040	97226	0	147600	207600	0	164120	48584	0	0	0	0	0	0	0	0	0	0	0	0	0	4245.9	0	0	0	0	0	0
ALYREF	0	4219400	3683400	0	3155800	7013000	0	2859300	1544300	0	98790	23082	136380	17648	96012	0	135780	98267	22232	86444	0	253460	145170	0	73282	37235	0	116280	59215
AOX3	0	0	0	0	0	0	0	0	0	0	0	0	0	0	0	0	0	0	0	0	0	0	3020200	0	0	0	0	0	0
AP3B1	0	117200	78772	0	101910	140860	0	190220	104270	0	2891.7	5302.3	0	0	0	0	0	0	0	0	0	0	0	0	0	0	0	0	0
ARL8B	0	351020	313680	0	364300	464610	0	0	214250	0	42138	62266	64276	0	57910	0	62050	0	50709	56349	0	0	0	0	19511	0	0	0	0
ATP13A1	0	84559	0	0	0	0	0	0	0	0	0	0	0	0	0	0	0	0	0	0	0	0	0	0	0	0	0	0	0
ATP5L	0	2830800	2137400	0	3371800	3739500	0	3657000	910000	0	117350	220960	31120	9989	452800	0	476740	249990	207670	152790	0	411660	234820	0	4034	65606	0	296190	76205
ATXN2L	0	203280	70000	0	169330	160930	0	139700	53151	0	0	0	0	0	0	0	0	9232.9	0	0	0	0	0	0	0	0	0	0	0
CCAR1	0	202780	129120	0	205100	240790	0	204500	70201	0	0	16707	15412	0	7449.2	0	9932.5	9054.8	15418	0	0	11209	0	0	6174.6	11004	0	15749	5177.4
CCDC50	0	493690	85872	0	104730	0	0	1037000	366400	0	0	0	0	0	0	0	134910	0	0	0	0	0	0	0	0	0	0	0	0
CCT3	0	505670	275320	0	472230	522760	0	370950	89462	0	9085.9	10688	0	0	0	0	0	15961	8741.4	14575	0	0	0	0	0	6013.3	0	13995	8731.2
CDC5L	0	111000	70143	0	91184	123210	0	106330	38383	0	1724.5	0	0	0	0	0	7341	0	0	0	0	0	0	0	0	0	0	0	0
CDK1	0	1109200	725130	0	1169300	1265300	0	1082100	414180	0	0	57728	32310	32339	26513	0	33790	0	56358	16174	0	88085	0	0	0	0	0	27406	0
CDK12	0	1109200	725130	0	1169300	1265300	0	1082100	414180	0	0	57728	32310	32339	26513	0	33790	0	56358	16174	0	88085	0	0	0	0	0	27406	0
CDK13	0	1109200	725130	0	1169300	1265300	0	1082100	414180	0	0	57728	32310	32339	26513	0	33790	0	56358	16174	0	88085	0	0	0	0	0	27406	0
CDK14	0	1109200	725130	0	1169300	1265300	0	1082100	414180	0	0	57728	32310	32339	26513	0	33790	0	56358	16174	0	88085	0	0	0	0	0	27406	0
CDK15	0	1109200	725130	0	1169300	1265300	0	1082100	414180	0	0	57728	32310	32339	26513	0	33790	0	56358	16174	0	88085	0	0	0	0	0	27406	0
CDK16	0	1109200	725130	0	1169300	1265300	0	1082100	414180	0	0	57728	32310	32339	26513	0	33790	0	56358	16174	0	88085	0	0	0	0	0	27406	0
CDK17	0	1109200	725130	0	1169300	1265300	0	1082100	414180	0	0	57728	32310	32339	26513	0	33790	0	56358	16174	0	88085	0	0	0	0	0	27406	0
CDK18	0	1109200	725130	0	1169300	1265300	0	1082100	414180	0	0	57728	32310	32339	26513	0	33790	0	56358	16174	0	88085	0	0	0	0	0	27406	0
CDK2	0	1109200	725130	0	1169300	1265300	0	1082100	414180	0	0	57728	32310	32339	26513	0	33790	0	56358	16174	0	88085	0	0	0	0	0	27406	0
CDK3	0	1109200	725130	0	1169300	1265300	0	1082100	414180	0	0	57728	32310	32339	26513	0	33790	0	56358	16174	0	88085	0	0	0	0	0	27406	0
CDK4	0	1109200	725130	0	1169300	1265300	0	1082100	414180	0	0	57728	32310	32339	26513	0	33790	0	56358	16174	0	88085	0	0	0	0	0	27406	0
CDK5	0	1109200	725130	0	1169300	1265300	0	1082100	414180	0	0	57728	32310	32339	26513	0	33790	0	56358	16174	0	88085	0	0	0	0	0	27406	0
CDK6	0	1109200	725130	0	1169300	1265300	0	1082100	414180	0	0	57728	32310	32339	26513	0	33790	0	56358	16174	0	88085	0	0	0	0	0	27406	0
CDK9	0	1109200	725130	0	1169300	1265300	0	1082100	414180	0	0	57728	32310	32339	26513	0	33790	0	56358	16174	0	88085	0	0	0	0	0	27406	0
CFL2	0	834400	2218500	0	3524200	1031600	0	2833000	1368800	0	64984	434950	476730	31021	121070	0	169040	0	443640	484710	0	115820	376320	0	42226	105380	0	83305	287120
CHD4	0	157720	74205	0	130760	139030	0	100210	30345	0	0	0	0	0	3035.9	0	2949.4	0	1241.3	0	0	0	627.03	0	0	0	0	0	0
CHD5	0	157720	74205	0	130760	139030	0	100210	30345	0	0	0	0	0	3035.9	0	2949.4	0	1241.3	0	0	0	627.03	0	0	0	0	0	0
COX7C	0	463710	239360	0	400360	635980	0	338670	246290	0	107370	82586	0	42164	109950	0	0	0	0	0	0	219150	0	0	27475	0	0	0	99924
CPSF6	0	463850	312030	0	454700	526690	0	492230	0	0	44523	85744	87622	26775	10629	0	115720	110130	102620	86731	0	126330	51629	0	36957	0	0	0	50681
CPSF7	0	792840	446940	0	734610	477380	0	557660	258170	0	26656	89008	76784	18911	23183	0	96993	133830	90970	52826	0	59407	0	0	12843	0	0	0	24856
CTPS1	0	157580	148490	0	230290	192330	0	150930	47642	0	3644.3	7570.7	0	0	0	0	7497.7	0	0	0	0	0	0	0	0	0	0	0	0
DDX17	0	133450	99238	0	143360	160060	0	147310	77995	0	0	0	14023	9685.8	14671	0	22477	0	7264.7	0	0	0	0	0	6015	8266.7	0	0	18558
DKC1	0	0	0	0	0	183170	0	0	53583	0	0	0	25423	0	28874	0	48639	0	0	0	0	0	6928.4	0	0	0	0	0	0
DNAH8	0	0	0	0	0	0	0	0	0	0	0	0	0	0	0	0	0	0	0	0	0	0	3626.3	0	0	0	0	0	0
DNAJC13	0	0	0	0	0	0	0	0	0	0	0	0	0	0	0	0	0	0	0	0	0	0	0	0	0	0	0	0	0
DNAJC2	0	384920	231750	0	376980	457150	0	478700	187010	0	0	17183	24315	0	0	0	20452	10129	19473	0	0	0	0	0	0	0	0	0	0
DNM1	0	1913800	1173100	0	2149900	2119800	0	1656200	451350	0	39737	0	88222	0	96086	0	0	0	89200	0	0	140950	67967	0	0	0	0	0	0
DNM3	0	1913800	1173100	0	2149900	2119800	0	1656200	451350	0	39737	0	88222	0	96086	0	0	0	89200	0	0	140950	67967	0	0	0	0	0	0
DPF2	0	259070	164330	0	0	304860	0	0	0	0	29113	0	8389.2	11414	0	0	0	0	13400	10155	0	0	0	0	0	0	0	0	0
ECM29	0	178040	97226	0	147600	207600	0	164120	48584	0	0	0	0	0	0	0	0	0	0	0	0	0	4245.9	0	0	0	0	0	0
EEF1E1	0	202390	117730	0	147890	0	0	142880	71087	0	0	0	0	0	0	0	0	0	0	0	0	0	0	0	0	0	0	0	0
EFTUD2	0	112460	135060	0	180200	186490	0	163940	42583	0	29407	29886	26650	0	17777	0	36117	16186	16200	14430	0	0	0	0	21226	12789	0	14693	0
EIF1A	0	586970	178920	0	423210	0	0	0	0	0	0	0	0	0	0	0	0	72744	0	0	0	0	0	0	0	0	0	0	0
EIF1AX	0	586970	178920	0	423210	0	0	0	0	0	0	0	0	0	0	0	0	72744	0	0	0	0	0	0	0	0	0	0	0
EIF2B5	0	165870	0	0	234040	0	0	191380	0	0	0	0	0	0	0	0	0	0	0	0	0	0	0	0	0	0	0	0	0
EIF3D	0	2100300	1835200	0	2718300	2611400	0	1778800	844550	0	14086	17282	16286	0	44140	0	68477	29173	16899	0	0	27779	5522.9	0	0	6347.8	0	17133	5776.8
EIF3E	0	1732000	1628000	0	2246200	2777300	0	1138100	402120	0	0	33204	28503	10210	16745	0	30278	43370	0	16293	0	24462	29791	0	12359	0	0	47331	10513
EIF3H	0	2741000	1107300	0	1346100	3771100	0	1273300	255220	0	0	247350	0	30158	0	0	18453	64632	0	97527	0	30671	0	0	0	0	0	419290	38475
EIF3I	0	1907200	1231800	0	1050600	2019200	0	1030300	731320	0	12637	20279	12427	0	13470	0	47724	0	20824	21072	0	32851	8820.6	0	12796	0	0	44637	0
EIF3K	0	5387600	2985100	0	4301800	5859000	0	3871400	1708000	0	0	0	0	0	115420	0	0	146200	0	0	0	0	0	0	0	0	0	0	0
EIF4A3	0	131060	78056	0	130340	150520	0	116200	50335	0	0	0	0	0	11113	0	0	0	0	0	0	0	0	0	142950	0	0	0	0
FAM76B	0	148090	117470	0	153560	197370	0	184800	89221	0	0	24755	41222	0	0	0	32614	42986	22883	0	0	0	0	0	0	29100	0	0	21350
FAU	0	6620000	13325000	0	17717000	20953000	0	5312000	1639500	0	281560	500320	300230	0	353670	0	1021800	741980	347920	265110	0	485730	212400	0	99332	169590	0	380340	218500
FEN1	0	435850	148200	0	371280	279510	0	371970	126840	0	21392	44863	0	12290	39870	0	68875	0	0	62899	0	0	0	0	0	46646	0	35356	0
FXR2	0	1088700	728780	0	1087400	1227200	0	1004900	502780	0	110440	31689	81821	0	28658	0	120870	118020	0	0	0	0	22904	0	13996	20084	0	44684	0
GAG-PRO-POL	0	576570	332210	0	391580	320100	0	376060	155070	0	22627	99015	67753	21996	65541	0	71201	80989	68707	109270	0	91480	55770	0	29638	68688	0	95015	53988
GM10093	0	831020	567130	0	895510	933400	0	608320	209600	0	0	0	0	0	0	0	0	0	0	0	0	0	0	0	0	0	0	0	0
GM10110	0	525970	382530	0	550130	643840	0	428810	151330	0	0	9124.1	11174	5105.1	12189	0	171360	92107	0	0	0	14709	3315.8	0	2163.1	0	0	91762	57286
GM10653	0	1341700	1333400	0	2057400	2774300	0	1339600	521700	0	0	166490	161240	89462	82971	0	0	48982	67766	80799	0	45339	75896	0	36530	54595	0	240370	156520
GM11214	0	1743200	1395200	0	58853	2648900	0	3868000	1034300	0	392250	633040	1047700	0	703120	0	1528200	0	1229700	292430	0	1288900	0	0	229850	454640	0	312120	447600
GM12117	0	1743200	1395200	0	58853	2648900	0	3868000	1034300	0	392250	633040	1047700	0	703120	0	1528200	0	1229700	292430	0	1288900	0	0	229850	454640	0	312120	447600
GM17430	0	797960	312610	0	1127700	1469800	0	888210	392580	0	0	48263	0	0	0	0	48773	38372	0	0	0	0	0	0	0	0	0	0	0
GM17669	0	2189200	1466200	0	2156900	3220800	0	2020900	967850	0	101850	288630	215070	176340	276500	0	331410	265450	98669	124370	0	204040	111340	0	38294	77221	0	271600	295900
GM5145	0	264660	0	0	0	0	0	0	102320	0	0	0	0	0	0	0	0	77461	0	0	0	0	0	0	0	0	0	0	0
GM5218	0	2189200	1466200	0	2156900	3220800	0	2020900	967850	0	101850	288630	215070	176340	276500	0	331410	265450	98669	124370	0	204040	111340	0	38294	77221	0	271600	295900
GM5239	0	4511300	2510700	0	3592900	3312700	0	2584400	1350800	0	1777600	1221700	524050	545840	1075600	0	1536300	834840	4686600	560330	0	1275700	761830	0	421200	684430	0	1284400	723300
GM6096	0	9088700	9179500	0	14176000	15767000	0	8002400	413090	0	316280	555730	406980	257670	510750	0	927430	864590	303310	382530	0	110430	285310	0	137610	0	0	469230	317960
GM8994	0	131060	78056	0	130340	150520	0	116200	50335	0	0	0	0	0	11113	0	0	0	0	0	0	0	0	0	142950	0	0	0	0
GTF2F2	0	563360	403160	0	493830	489920	0	553820	225900	0	0	39848	32733	0	0	0	0	30381	22592	30915	0	0	0	0	15155	0	0	17423	0
GTPBP1	0	258090	169610	0	265670	290910	0	235140	105170	0	0	0	0	0	0	0	0	0	0	0	0	0	0	0	0	0	0	0	0
H2AFV	0	10928000	9520100	0	10419000	17309000	0	9207800	3708300	0	216010	306810	256420	105300	431880	0	583420	161060	218280	226110	0	213220	117860	0	108670	134660	0	107440	184630
H2AFX	0	37369000	23211000	0	21371000	43438000	0	31624000	13399000	0	3225400	2599100	2357400	1145500	7041700	0	4945000	4788600	1861400	1770400	0	501150	165620	0	847380	1172400	0	1422100	3647800
H2AFZ	0	10928000	9520100	0	10419000	17309000	0	9207800	3708300	0	216010	306810	256420	105300	431880	0	583420	161060	218280	226110	0	213220	117860	0	108670	134660	0	107440	184630
H3F3A	0	6891200	4078000	0	6052900	5836900	0	5684500	2745800	0	3250000	1660400	1269800	627820	4941700	0	0	2312700	490140	0	0	467240	620240	0	301230	30354	0	626750	2631900
H3F3C	0	6891200	4078000	0	6052900	5836900	0	5684500	2745800	0	3250000	1660400	1269800	627820	4941700	0	0	2312700	490140	0	0	467240	620240	0	301230	30354	0	626750	2631900
HBA-X	0	377690	152360	0	396740	383690	0	347750	64621	0	360490	985730	653910	291840	1081500	0	1441000	818030	2586800	2560600	0	5152500	1728200	0	727910	2548000	0	3504800	1528200
HBZ	0	377690	152360	0	396740	383690	0	347750	64621	0	360490	985730	653910	291840	1081500	0	1441000	818030	2586800	2560600	0	5152500	1728200	0	727910	2548000	0	3504800	1528200
HDAC1	0	831020	567130	0	895510	933400	0	608320	209600	0	0	0	0	0	0	0	0	0	0	0	0	0	0	0	0	0	0	0	0
HDAC2	0	831020	567130	0	895510	933400	0	608320	209600	0	0	0	0	0	0	0	0	0	0	0	0	0	0	0	0	0	0	0	0
HIST1H3A	0	6891200	4078000	0	6052900	5836900	0	5684500	2745800	0	3250000	1660400	1269800	627820	4941700	0	0	2312700	490140	0	0	467240	620240	0	301230	30354	0	626750	2631900
HIST1H3B	0	6891200	4078000	0	6052900	5836900	0	5684500	2745800	0	3250000	1660400	1269800	627820	4941700	0	0	2312700	490140	0	0	467240	620240	0	301230	30354	0	626750	2631900
HIST1H3E	0	6891200	4078000	0	6052900	5836900	0	5684500	2745800	0	3250000	1660400	1269800	627820	4941700	0	0	2312700	490140	0	0	467240	620240	0	301230	30354	0	626750	2631900
HIST1H3I	0	6891200	4078000	0	6052900	5836900	0	5684500	2745800	0	3250000	1660400	1269800	627820	4941700	0	0	2312700	490140	0	0	467240	620240	0	301230	30354	0	626750	2631900
HIST2H2AB	0	37369000	23211000	0	21371000	43438000	0	31624000	13399000	0	3225400	2599100	2357400	1145500	7041700	0	4945000	4788600	1861400	1770400	0	501150	165620	0	847380	1172400	0	1422100	3647800
HIST2H2BE	0	33451000	25532000	0	41510000	53088000	0	43429000	10435000	0	4915000	2217200	3749700	1316400	10246000	0	4814700	5075100	1527300	1692800	0	2280700	2086000	0	625700	1880000	0	2148200	4913300
HIST2H3B	0	6891200	4078000	0	6052900	5836900	0	5684500	2745800	0	3250000	1660400	1269800	627820	4941700	0	0	2312700	490140	0	0	467240	620240	0	301230	30354	0	626750	2631900
HIST3H2BA	0	33451000	25532000	0	41510000	53088000	0	43429000	10435000	0	4915000	2217200	3749700	1316400	10246000	0	4814700	5075100	1527300	1692800	0	2280700	2086000	0	625700	1880000	0	2148200	4913300
HIST3H2BB	0	33451000	25532000	0	41510000	53088000	0	43429000	10435000	0	4915000	2217200	3749700	1316400	10246000	0	4814700	5075100	1527300	1692800	0	2280700	2086000	0	625700	1880000	0	2148200	4913300
IGF2BP3	0	30760000	22779000	0	35446000	38306000	0	25483000	13416000	0	965660	1949400	2368900	758920	2349700	0	3238100	947360	1281000	1299700	0	3375300	1639200	0	619460	858630	0	2250000	840230
INTS5	0	1768200	2052200	0	2548700	3165400	0	2349900	676480	0	0	0	0	0	0	0	0	0	0	0	0	0	0	0	0	0	0	0	0
IPO5	0	356220	202910	0	358740	348150	0	273240	125370	0	0	0	35311	0	0	0	0	0	0	0	0	0	0	0	0	0	0	0	0
KHDRBS1	0	2309700	1919300	0	2493000	3297600	0	2011300	837040	0	70506	101180	84734	39965	110410	0	408410	218540	44980	95791	0	0	0	0	0	46408	0	282650	344170
KRT76	0	15915000	9958200	0	11994000	13624000	0	18880000	13505000	0	11931000	10246000	11559000	9281600	3828700	0	15219000	9182100	2562400	11098000	0	4883300	10137000	0	6262000	6600400	0	4724400	10821000
LARP4	0	326890	287680	0	380190	408910	0	361410	183150	0	0	0	0	0	0	0	0	0	9903	0	0	0	0	0	0	0	0	23082	0
LIG-2A	0	578990	422130	0	566860	691710	0	403970	152400	0	10109	0	0	0	9451.2	0	40841	6608.6	0	0	0	0	0	0	0	0	0	0	0
LIG1	0	174890	137670	0	206010	245290	0	168890	85198	0	0	0	3612.7	0	0	0	0	0	0	0	0	0	0	0	0	0	0	0	2630.4
LRPPRC	0	30094	20707	0	28206	39211	0	19096	11982	0	0	0	0	0	0	0	0	0	0	0	0	0	0	0	0	0	0	0	0
LRRC59	0	3312000	1665100	0	3499500	3332400	0	2825700	848920	0	483480	645090	586470	252630	350410	0	929760	319670	300270	369310	0	779490	296800	0	101320	155960	0	360060	236140
LYAR	0	115730	84637	0	197390	235000	0	85270	54721	0	0	0	0	0	0	0	0	0	0	0	0	0	0	0	0	0	0	0	0
MAP3K19	0	599510	607700	0	759120	853800	0	521470	193980	0	18178	38130	45613	20521	32506	0	56182	0	27710	24375	0	43785	24898	0	12259	26100	0	30793	33304
MCM4	0	294580	183480	0	298720	325250	0	215180	53484	0	0	0	0	0	0	0	0	0	0	0	0	0	0	0	0	0	0	0	0
MELA	0	576570	332210	0	391580	320100	0	376060	155070	0	22627	99015	67753	21996	65541	0	71201	80989	68707	109270	0	91480	55770	0	29638	68688	0	95015	53988
MEPCE	0	74041	66547	0	86619	84905	0	83981	47795	0	0	0	0	0	0	0	0	0	0	0	0	18455	0	0	0	0	0	0	9669.7
MKIAA1825	0	84559	0	0	0	0	0	0	0	0	0	0	0	0	0	0	0	0	0	0	0	0	0	0	0	0	0	0	0
MTA1	0	63295	46653	0	70692	88983	0	86768	17209	0	0	0	0	0	2700.1	0	0	0	0	0	0	0	0	0	0	0	0	0	0
MTA2	0	452390	309510	0	432310	483500	0	355510	127570	0	0	0	0	0	0	0	8047	0	3960.8	0	0	0	0	0	0	0	0	3035.6	0
NAA15	0	217940	25935	0	255600	0	0	283780	15270	0	0	10897	0	0	21473	0	0	18088	0	0	0	0	15178	0	8068.8	0	0	11816	0
NDUFA13	0	424110	309530	0	349280	392970	0	360240	113460	0	49514	37816	48638	0	61854	0	104590	100990	46457	33177	0	116530	22212	0	14301	26331	0	0	0
NOB1	0	2127400	693620	0	2597500	2987500	0	1651300	793540	0	0	0	50171	25247	51320	0	31820	0	0	0	0	0	0	0	0	0	0	0	0
NONO	0	1954200	916390	0	1696400	2278200	0	1790600	465260	0	43979	0	119010	51707	11887	0	195060	225380	0	0	0	0	77573	0	25306	0	0	0	35693
NPM1	0	1695900	2851200	0	4347300	5601900	0	2990600	1717800	0	0	6380.3	100850	0	0	0	67892	0	0	150820	0	0	84065	0	0	0	0	0	0
NPM3	0	0	152860	0	0	445940	0	0	0	0	19623	16128	0	0	0	0	39469	0	0	0	0	0	0	0	0	0	0	0	0
NUDT21	0	2569400	611000	0	1705400	1852300	0	1339600	488390	0	133640	89743	95032	0	56395	0	447180	0	110450	81134	0	248970	73295	0	26919	41367	0	0	0
OLFR1032	0	0	0	0	1347800	0	0	2151500	1470000	0	1241100	1872000	1384900	0	1209200	0	50707	11872	1795500	0	0	0	974610	0	461230	1036500	0	1331700	0
OLFR1033	0	0	0	0	1347800	0	0	2151500	1470000	0	1241100	1872000	1384900	0	1209200	0	50707	11872	1795500	0	0	0	974610	0	461230	1036500	0	1331700	0
OLFR1034	0	0	0	0	1347800	0	0	2151500	1470000	0	1241100	1872000	1384900	0	1209200	0	50707	11872	1795500	0	0	0	974610	0	461230	1036500	0	1331700	0
PABPC4	0	525970	382530	0	550130	643840	0	428810	151330	0	0	9124.1	11174	5105.1	12189	0	171360	92107	0	0	0	14709	3315.8	0	2163.1	0	0	91762	57286
PABPC6	0	4895700	2466800	0	3855200	4827800	0	2451100	933480	0	59565	99385	67132	30470	72860	0	788230	332540	6027.6	24682	0	82362	35986	0	16637	4368.9	0	298210	210690
PCTK2	0	1109200	725130	0	1169300	1265300	0	1082100	414180	0	0	57728	32310	32339	26513	0	33790	0	56358	16174	0	88085	0	0	0	0	0	27406	0
PDS5A	0	90119	73260	0	94139	108560	0	93827	46896	0	0	0	0	0	0	0	0	0	3229.3	0	0	0	0	0	0	0	0	0	0
PES1	0	410840	331510	0	430890	544850	0	381220	200640	0	5014.7	0	0	0	3049.4	0	0	4785	0	0	0	9256.3	0	0	0	4367.5	0	0	0
POLDIP3	0	0	0	0	0	0	0	0	0	0	0	0	0	0	0	0	0	0	0	0	0	0	0	0	0	0	0	0	0
POP1	0	50610	27596	0	42176	49408	0	47471	15230	0	0	0	0	0	0	0	0	0	0	0	0	0	0	0	0	0	0	0	0
PRPF19	0	1624400	916420	0	1434700	1675700	0	1605800	728170	0	0	47199	40675	0	54035	0	69643	0	0	0	0	0	0	0	3629.1	0	0	0	13050
PRPF3	0	204480	176220	0	211900	282770	0	76508	131090	0	0	0	0	0	0	0	0	0	0	0	0	0	0	0	0	0	0	0	0
PRRC2C	0	80095	129720	0	180820	200350	0	167780	48745	0	0	0	0	0	0	0	13771	2410	0	0	0	0	3464.9	0	0	0	0	0	0
PSIP1	0	0	0	0	0	0	0	0	0	0	0	0	0	0	0	0	0	0	0	0	0	0	0	0	0	0	0	0	0
PSMC2	0	125690	76723	0	111050	154900	0	91578	33565	0	0	11077	9247.6	0	6944.1	0	14476	0	6798.4	0	0	12900	8432.4	0	3280	0	0	0	0
PSMC5	0	282640	181490	0	279760	360790	0	244330	122670	0	0	0	13479	0	0	0	0	0	0	0	0	0	0	0	0	0	0	0	21161
PSMD2	0	164990	107480	0	148380	179770	0	124880	35767	0	0	0	0	0	12643	0	21325	0	0	8594.8	0	0	0	0	0	0	0	0	0
PYCR1	0	414880	279190	0	387430	40626	0	400860	161120	0	23378	42767	57257	14940	54418	0	77163	0	14461	19591	0	0	21218	0	11976	0	0	0	20897
RAB10	0	1265100	869040	0	1154100	1295600	0	1073900	450640	0	0	0	0	0	0	0	0	0	0	0	0	0	0	0	0	17182	0	0	0
RAB13	0	1265100	869040	0	1154100	1295600	0	1073900	450640	0	0	0	0	0	0	0	0	0	0	0	0	0	0	0	0	17182	0	0	0
RAB15	0	1265100	869040	0	1154100	1295600	0	1073900	450640	0	0	0	0	0	0	0	0	0	0	0	0	0	0	0	0	17182	0	0	0
RAB1B	0	1265100	869040	0	1154100	1295600	0	1073900	450640	0	0	0	0	0	0	0	0	0	0	0	0	0	0	0	0	17182	0	0	0
RAB5A	0	2249000	1335400	0	2048200	2287500	0	1538100	638370	0	278800	345210	367180	70405	342240	0	591620	365340	364040	355880	0	522310	362610	0	137200	0	0	429320	305060
RAB5B	0	2249000	1335400	0	2048200	2287500	0	1538100	638370	0	278800	345210	367180	70405	342240	0	591620	365340	364040	355880	0	522310	362610	0	137200	0	0	429320	305060
RAB8A	0	1265100	869040	0	1154100	1295600	0	1073900	450640	0	0	0	0	0	0	0	0	0	0	0	0	0	0	0	0	17182	0	0	0
RAB8B	0	1265100	869040	0	1154100	1295600	0	1073900	450640	0	0	0	0	0	0	0	0	0	0	0	0	0	0	0	0	17182	0	0	0
RAI14	0	45933	0	0	0	0	0	0	0	0	0	0	0	0	7023.9	0	12680	0	0	0	0	7509.1	0	0	0	0	0	0	0
RAVER1	0	257120	279930	0	408160	431890	0	280060	179080	0	8324.2	19488	37887	10564	22411	0	0	0	0	19109	0	0	0	0	12458	0	0	0	0
RBBP4	0	807860	558150	0	789350	967080	0	671020	333980	0	0	36900	27012	16275	0	0	0	0	19175	59258	0	0	0	0	8826.3	15658	0	20221	17531
RBBP7	0	807860	558150	0	789350	967080	0	671020	333980	0	0	36900	27012	16275	0	0	0	0	19175	59258	0	0	0	0	8826.3	15658	0	20221	17531
RPL22L1	0	2658600	2208800	0	2981100	3728900	0	2669100	883170	0	0	0	0	0	0	0	84902	0	0	0	0	0	0	0	0	0	0	0	0
RPL29	0	2189200	1466200	0	2156900	3220800	0	2020900	967850	0	101850	288630	215070	176340	276500	0	331410	265450	98669	124370	0	204040	111340	0	38294	77221	0	271600	295900
RPL35	0	4408500	3466600	0	3840800	4080300	0	2509800	1651900	0	232810	46827	327860	280050	441970	0	453670	670650	0	0	0	334420	0	0	94314	200620	0	389140	311700
RPL8	0	3702200	2824200	0	4132200	6307400	0	3626700	1519800	0	36223	429570	78731	56101	93380	0	695270	457070	0	45846	0	0	0	0	30613	0	0	284210	121070
RPS15A	0	4681500	5108700	0	8116600	8880700	0	3172500	1039000	0	0	385400	0	0	0	0	822280	366740	0	0	0	0	240500	0	0	0	0	0	287280
RPS20	0	2301100	2154200	0	5206200	7844000	0	3208000	1608900	0	79081	190800	331610	140820	470210	0	1162300	269900	54222	0	0	172190	255470	0	118120	0	0	676050	381490
RRP1	0	166880	149020	0	236430	232820	0	187810	76134	0	0	0	0	0	0	0	0	0	0	0	0	0	0	0	0	0	0	0	0
RTCB	0	562330	441140	0	335680	829700	0	619740	337580	0	38943	33520	88629	75862	82024	0	118000	145090	34967	70599	0	193840	47144	0	70574	67409	0	171250	0
SEC61A1	0	286060	167590	0	273980	342490	0	269840	99432	0	0	0	0	19473	47020	0	50747	29379	31008	34271	0	0	0	0	0	0	0	0	0
SERPINA3A	0	0	0	0	0	0	0	0	0	0	0	0	0	23301	1086800	0	0	0	0	3175400	0	0	0	0	0	679250	0	0	0
SF3B1	0	70224	41707	0	81679	68880	0	84631	31918	0	0	0	0	0	0	0	0	0	0	0	0	0	0	0	0	0	0	0	0
SF3B2	0	593810	478100	0	553710	679580	0	611190	230780	0	0	0	49060	0	0	0	25472	0	21216	0	0	23693	88754	0	7279.1	0	0	0	0
SMARCA4	0	223510	190380	0	230710	302020	0	251800	115030	0	0	0	0	0	0	0	0	0	0	12591	0	0	0	0	0	0	0	0	0
SMARCB1	0	1132800	733560	0	1232300	1087200	0	1075500	379940	0	0	0	0	0	0	0	0	0	0	0	0	0	0	0	0	0	0	0	0
SMARCE1	0	271450	126630	0	276130	327450	0	204230	99418	0	0	0	0	0	0	0	0	0	0	0	0	0	0	0	0	0	0	0	0
SNRPA	0	264660	0	0	0	0	0	0	102320	0	0	0	0	0	0	0	0	77461	0	0	0	0	0	0	0	0	0	0	0
SPTBN1	0	5478800	2104300	0	4463200	5639200	0	4964700	2133500	0	18405	1417800	0	0	34646	0	3949400	3278300	1594400	1363000	0	0	1324500	0	675730	1089900	0	1701500	635000
SRP54	0	731200	574080	0	757260	953930	0	515550	225910	0	11681	19840	0	6365.1	24482	0	0	0	17644	0	0	22207	20492	0	6071.8	0	0	13409	0
SRP54C	0	731200	574080	0	757260	953930	0	515550	225910	0	11681	19840	0	6365.1	24482	0	0	0	17644	0	0	22207	20492	0	6071.8	0	0	13409	0
SRRT	0	568160	429270	0	618900	794020	0	653990	280530	0	17873	84025	78952	15346	61982	0	88883	35540	0	60672	0	43706	25524	0	12170	37958	0	31745	38985
SRSF4	0	2260000	1023000	0	1740700	1974200	0	1713900	756840	0	0	184960	272300	114460	0	0	584340	339060	0	109030	0	0	0	0	0	143350	0	497460	312900
SRSF5	0	2260000	1023000	0	1740700	1974200	0	1713900	756840	0	0	184960	272300	114460	0	0	584340	339060	0	109030	0	0	0	0	0	143350	0	497460	312900
SRSF6	0	2260000	1023000	0	1740700	1974200	0	1713900	756840	0	0	184960	272300	114460	0	0	584340	339060	0	109030	0	0	0	0	0	143350	0	497460	312900
SSB	0	2751100	1781700	0	2601000	3648500	0	2213800	1166500	0	0	0	9907.4	0	0	0	81697	32328	33774	12721	0	16970	0	0	0	0	0	47271	59005
SUPT16	0	375780	134700	0	249250	350340	0	96125	119740	0	9239.8	20567	21685	5303	15088	0	30184	45166	11367	0	0	22049	8723.1	0	4756.1	0	0	0	7330.3
SUPT16H	0	375780	134700	0	249250	350340	0	96125	119740	0	9239.8	20567	21685	5303	15088	0	30184	45166	11367	0	0	22049	8723.1	0	4756.1	0	0	0	7330.3
TFAM	0	692030	778020	0	731910	1037500	0	749670	319480	0	0	0	0	0	0	0	38039	0	0	0	0	0	0	0	0	0	0	0	0
TM9SF3	0	0	0	0	0	2873700	0	3171800	2063400	0	0	0	0	0	0	0	0	1269500	0	0	0	5149600	1452100	0	0	1205500	0	0	0
TOMM34	0	657550	465050	0	641900	829490	0	612840	311250	0	0	26637	14906	0	9810.9	0	24601	0	0	0	0	35883	21519	0	0	20883	0	0	0
TOMM70A	0	633880	476580	0	443370	513290	0	476290	320970	0	43987	52612	31481	0	22694	0	66614	0	34002	41365	0	90198	0	0	19679	0	0	33944	32840
TRMT112	0	14453000	34912	0	0	0	0	0	41710	0	0	1475200	0	0	0	0	2332800	0	960910	1106900	0	1267800	0	0	0	0	0	0	0
TUBA1A	0	17107000	11117000	0	17605000	21470000	0	13920000	3758700	0	991800	693320	1198600	354130	1053100	0	1897600	1538700	643320	611070	0	2008100	633000	0	243040	579740	0	1421200	728970
TUBA1C	0	17107000	11117000	0	17605000	21470000	0	13920000	3758700	0	991800	693320	1198600	354130	1053100	0	1897600	1538700	643320	611070	0	2008100	633000	0	243040	579740	0	1421200	728970
TUBA3A	0	17107000	11117000	0	17605000	21470000	0	13920000	3758700	0	991800	693320	1198600	354130	1053100	0	1897600	1538700	643320	611070	0	2008100	633000	0	243040	579740	0	1421200	728970
TUBA8	0	1062500	707770	0	993520	1185400	0	1013100	350650	0	48249	65259	92898	34020	37043	0	135140	57978	81947	39451	0	116400	86096	0	39640	103010	0	51413	82816
TUBG1	0	100710	67983	0	107940	120640	0	88380	0	0	0	0	0	0	0	0	0	0	0	0	0	0	0	0	0	0	0	0	0
TUBG2	0	100710	67983	0	107940	120640	0	88380	0	0	0	0	0	0	0	0	0	0	0	0	0	0	0	0	0	0	0	0	0
UBAP2L	0	578990	422130	0	566860	691710	0	403970	152400	0	10109	0	0	0	9451.2	0	40841	6608.6	0	0	0	0	0	0	0	0	0	0	0
UPP2	0	0	267060	0	1863900	1352700	0	0	175700	0	1125400	307290	135740	0	290370	0	591130	49104	243570	387760	0	163970	144820	0	144240	94108	0	154780	150320
UQCR10	0	2875600	2229000	0	3235100	3941000	0	0	0	0	176420	0	0	0	64179	0	266610	0	0	0	0	0	0	0	0	0	0	0	0
WBP11	0	119300	0	0	0	177970	0	168200	50837	0	0	0	0	0	0	0	0	0	0	0	0	17961	0	0	0	0	0	0	0
XRN2	0	104710	45507	0	115750	117310	0	111950	24456	0	4662	0	9590.1	0	9677.7	0	23652	17575	5078.6	7175.3	0	14604	5064.5	0	3209.1	0	0	10440	5472.6
ZFP91	0	0	51800	0	52391	72599	0	59389	0	0	0	0	0	0	0	0	0	0	0	0	0	0	0	0	0	0	0	0	0
