# Supplementary material for: Dynamic changes in RNA–protein interactions and RNA secondary structure in mammalian erythropoiesis
Source: Life Sci Alliance. 2021 Jul 27;4(9):e202000659. doi: 10.26508/lsa.202000659 (PMC8321672; doi:10.26508/lsa.202000659)
Supplement: Supplementary file 4 [file LSA-2020-00659_TableS4.xlsx]

## Sheet: MEL_MassSpec_FC10_presenceAbsen
Table S4. Proteins enriched in each comparison. Table listing the protein by row and whether the protein was detected as being ≥ 10-fold enriched in that comparison (1 = yes, 0 = no).
Key
0	Not Enriched
1	Enriched >= 10 fold
	motif1_day0	motif1_day2	motif1_day4	motif2_day0	motif2_day2	motif2_day4	motif3_day0	motif3_day4	motif4_day2	motif4_day4
ATAD3	0	0	0	0	0	0	0	0	0	1
ATAD3A	0	0	0	0	0	0	0	0	0	1
BTAF1	0	0	0	0	0	0	0	0	0	1
BTK	0	0	0	0	0	0	0	0	1	1
CAPRIN1	0	0	0	0	0	0	1	0	0	1
COPZ1	0	1	0	0	0	0	0	0	0	1
CPS1	0	0	0	0	0	0	0	0	0	1
DDX21	0	0	0	0	0	0	0	0	0	1
DNAJA2	0	0	0	0	0	0	0	0	0	1
FABP4	0	1	0	1	0	0	0	0	0	1
G3BP1	0	0	0	0	1	0	0	0	0	1
GCN1L1	0	1	0	0	0	0	0	0	0	1
HNRNPAB	0	0	0	0	0	0	1	0	0	1
HNRNPF	0	0	0	0	0	0	0	0	1	1
HNRNPH1	0	0	0	0	0	0	0	0	1	1
HNRNPH2	0	0	0	0	0	0	0	0	1	1
LARP1	0	0	0	0	0	0	0	0	1	1
MCG_6739	0	0	0	0	0	0	0	0	0	1
MCM5	0	0	0	0	0	0	0	0	0	1
PURA	0	0	0	1	0	0	0	0	1	1
PURB	0	0	0	1	0	0	0	0	0	1
SRSF10	0	1	0	1	0	0	0	0	0	1
SRSF12	0	1	0	1	0	0	0	0	0	1
U2AF1	0	0	0	0	0	0	0	0	0	1
EIF3H	0	0	0	0	0	0	0	0	1	1
LIG1	0	0	0	0	1	0	0	0	0	1
PSMC5	0	0	0	0	1	0	0	0	0	1
SRSF4	0	0	0	0	0	0	0	0	0	1
SRSF5	0	0	0	0	0	0	0	0	0	1
SRSF6	0	0	0	0	0	0	0	0	0	1
ABCF1	0	0	0	0	0	1	0	0	1	0
ARHGEF2	0	0	0	0	0	0	0	0	1	0
CAD	0	0	0	0	0	0	0	0	1	0
CCT8	0	0	0	0	0	0	0	0	1	0
CCTQ	0	0	0	0	0	0	0	0	1	0
CKAP5	0	0	0	0	0	1	0	0	1	0
DDX1	0	0	0	0	0	0	0	0	1	0
DNMT1	0	0	0	0	0	0	0	0	1	0
DYNC1H1	0	0	1	0	0	0	0	0	1	0
EIF3F	0	0	1	0	0	0	0	0	1	0
EIF4G1	0	0	0	0	0	0	0	1	1	0
GM6525	0	0	0	0	0	0	0	0	1	0
GM6793	0	0	0	0	0	0	0	0	1	0
GM9242	0	0	0	0	0	0	0	0	1	0
GNB2L1	0	0	0	0	0	1	0	0	1	0
GTF2F1	0	0	0	0	0	0	0	0	1	0
HNRNPA3	0	0	0	0	0	0	0	0	1	0
IARS	0	0	0	0	0	1	0	0	1	0
KHSRP	0	0	0	0	0	0	0	0	1	0
MSH6	0	0	0	0	0	0	0	0	1	0
RBMX	0	0	0	0	0	0	0	0	1	0
RBMXL1	0	0	0	0	0	0	0	0	1	0
SRSF11	0	0	0	0	0	1	0	0	1	0
TCP1	0	0	0	0	0	1	0	0	1	0
UPF1	0	0	0	0	0	0	0	0	1	0
ATXN2L	0	0	0	0	0	0	0	0	1	0
CCDC50	0	0	0	0	0	0	1	0	1	0
DNAJC2	0	0	1	0	0	0	0	0	1	0
EIF1A	1	0	0	0	0	0	0	0	1	0
EIF1AX	1	0	0	0	0	0	0	0	1	0
FAM76B	0	0	1	0	0	0	0	0	1	0
GM17430	0	0	0	0	0	0	0	0	1	0
GM5145	0	0	0	0	0	0	0	0	1	0
LIG-2A	0	0	0	0	0	0	0	0	1	0
MTA2	0	0	1	0	0	0	0	0	1	0
PRRC2C	0	0	0	0	0	1	0	0	1	0
SNRPA	0	0	0	0	0	0	0	0	1	0
SPTBN1	0	0	1	0	0	0	0	0	1	0
SSB	0	0	1	0	0	0	0	0	1	0
TFAM	0	0	0	0	0	0	0	0	1	0
TM9SF3	0	0	0	0	0	1	1	0	1	0
UBAP2L	0	0	0	0	0	0	0	0	1	0
EIF2S2	0	1	0	0	0	0	0	1	0	0
FMR1	0	0	0	0	0	0	1	1	0	0
MTHFD1L	0	1	0	0	0	0	0	1	0	0
PSMC3	0	1	0	0	0	0	0	1	0	0
PTBP1	0	0	0	0	1	0	0	1	0	0
RAB1	0	0	0	0	0	0	0	1	0	0
RAB1A	0	0	0	0	0	0	0	1	0	0
VPS35	0	1	0	1	0	0	0	1	0	0
DDX17	0	0	0	0	1	0	0	1	0	0
EIF4A3	0	0	0	0	1	0	0	1	0	0
FXR2	0	0	0	0	0	0	0	1	0	0
GM8994	0	0	0	0	1	0	0	1	0	0
OLFR1032	0	0	0	0	0	0	1	1	0	0
OLFR1033	0	0	0	0	0	0	1	1	0	0
OLFR1034	0	0	0	0	0	0	1	1	0	0
RAB10	0	0	0	0	0	0	0	1	0	0
RAB13	0	0	0	0	0	0	0	1	0	0
RAB15	0	0	0	0	0	0	0	1	0	0
RAB1B	0	0	0	0	0	0	0	1	0	0
RAB8A	0	0	0	0	0	0	0	1	0	0
RAB8B	0	0	0	0	0	0	0	1	0	0
ARG1	0	0	0	0	0	0	1	0	0	0
CNOT1	0	0	0	0	0	0	1	0	0	0
ETFB	0	1	0	0	0	1	1	0	0	0
LUC7L	0	0	0	0	0	0	1	0	0	0
PSMD11	0	0	0	0	1	0	1	0	0	0
RP9	0	1	0	0	0	0	1	0	0	0
TGM1	0	0	0	0	0	1	1	0	0	0
3000002C10RIK	0	0	1	0	0	0	1	0	0	0
AP3B1	0	1	0	0	0	0	1	0	0	0
CFL2	0	0	1	0	1	0	1	0	0	0
DKC1	0	0	0	0	1	1	1	0	0	0
GM11214	0	0	1	0	0	0	1	0	0	0
GM12117	0	0	1	0	0	0	1	0	0	0
WBP11	0	0	0	0	0	1	1	0	0	0
DNM2	0	0	0	0	1	1	0	0	0	0
ECI1	0	1	0	0	0	1	0	0	0	0
GAPVD1	0	0	0	0	0	1	0	0	0	0
GM20390	0	0	0	1	0	1	0	0	0	0
GNL3	0	0	0	0	0	1	0	0	0	0
LARS	0	0	0	0	1	1	0	0	0	0
MYH10	0	0	0	0	0	1	0	0	0	0
MYL12A	0	0	0	0	0	1	0	0	0	0
MYL12B	0	0	0	0	0	1	0	0	0	0
NME1	0	0	0	1	0	1	0	0	0	0
NME2	0	0	0	1	0	1	0	0	0	0
PDE6A	0	0	0	1	0	1	0	0	0	0
PDE6B	0	0	0	1	0	1	0	0	0	0
RAD50	0	1	0	0	0	1	0	0	0	0
RARS	0	1	0	0	0	1	0	0	0	0
RBM3	0	1	0	0	0	1	0	0	0	0
RPA1	0	0	0	1	0	1	0	0	0	0
RPN1	0	0	0	0	0	1	0	0	0	0
RUVBL1	0	0	0	0	0	1	0	0	0	0
SUCLG2	0	0	0	0	0	1	0	0	0	0
ZC3HAV1	0	0	0	0	0	1	0	0	0	0
AI314180	0	0	0	0	0	1	0	0	0	0
AOX3	0	0	0	0	0	1	0	0	0	0
DNAH8	0	0	0	0	0	1	0	0	0	0
DNM1	0	0	0	0	1	1	0	0	0	0
DNM3	0	0	0	0	1	1	0	0	0	0
ECM29	0	0	0	0	0	1	0	0	0	0
PSMC2	0	0	0	0	1	1	0	0	0	0
RAI14	1	0	0	0	0	1	0	0	0	0
SF3B2	0	0	0	0	0	1	0	0	0	0
SRP54	0	0	0	0	0	1	0	0	0	0
SRP54C	0	0	0	0	0	1	0	0	0	0
SUPT16	0	0	0	0	1	1	0	0	0	0
SUPT16H	0	0	0	0	1	1	0	0	0	0
TOMM34	0	0	0	0	1	1	0	0	0	0
API5	0	0	0	0	1	0	0	0	0	0
ATP5J2	0	0	0	0	1	0	0	0	0	0
DARS	0	0	0	0	1	0	0	0	0	0
EIF2B4	0	0	0	0	1	0	0	0	0	0
EIF2S1	0	0	1	0	1	0	0	0	0	0
EIF3G	0	0	1	0	1	0	0	0	0	0
GM6576	0	0	0	0	1	0	0	0	0	0
HADHB	0	0	0	0	1	0	0	0	0	0
HMGB2	0	0	0	0	1	0	0	0	0	0
HNRNPA0	0	0	0	0	1	0	0	0	0	0
MCM3	0	0	0	0	1	0	0	0	0	0
NOLC1	0	0	0	0	1	0	0	0	0	0
PPOX	0	0	0	0	1	0	0	0	0	0
PYCR2	0	0	1	0	1	0	0	0	0	0
SLC16A1	0	0	0	0	1	0	0	0	0	0
SLC25A3	0	0	0	0	1	0	0	0	0	0
SUB1	0	0	0	0	1	0	0	0	0	0
TUFM	0	0	0	0	1	0	0	0	0	0
UQCRC2	0	0	0	0	1	0	0	0	0	0
YBX3	0	0	0	0	1	0	0	0	0	0
2700060E02RIK	0	0	1	0	1	0	0	0	0	0
ADD1	0	0	0	0	1	0	0	0	0	0
ALYREF	0	0	1	0	1	0	0	0	0	0
ATP5L	0	0	1	0	1	0	0	0	0	0
CDK1	0	0	1	0	1	0	0	0	0	0
CDK12	0	0	1	0	1	0	0	0	0	0
CDK13	0	0	1	0	1	0	0	0	0	0
CDK14	0	0	1	0	1	0	0	0	0	0
CDK15	0	0	1	0	1	0	0	0	0	0
CDK16	0	0	1	0	1	0	0	0	0	0
CDK17	0	0	1	0	1	0	0	0	0	0
CDK18	0	0	1	0	1	0	0	0	0	0
CDK2	0	0	1	0	1	0	0	0	0	0
CDK3	0	0	1	0	1	0	0	0	0	0
CDK4	0	0	1	0	1	0	0	0	0	0
CDK5	0	0	1	0	1	0	0	0	0	0
CDK6	0	0	1	0	1	0	0	0	0	0
CDK9	0	0	1	0	1	0	0	0	0	0
CPSF6	0	0	1	0	1	0	0	0	0	0
CPSF7	0	0	1	0	1	0	0	0	0	0
DPF2	1	0	1	0	1	0	0	0	0	0
EIF3E	0	0	0	0	1	0	0	0	0	0
GAG-PRO-POL	0	0	1	0	1	0	0	0	0	0
GM10110	0	0	0	0	1	0	0	0	0	0
GM10653	0	0	1	0	1	0	0	0	0	0
GM17669	0	0	1	0	1	0	0	0	0	0
GM5218	0	0	1	0	1	0	0	0	0	0
GM5239	0	0	1	0	1	0	0	0	0	0
GM6096	0	0	1	0	1	0	0	0	0	0
H2AFV	0	0	1	0	1	0	0	0	0	0
H2AFX	0	0	1	0	1	0	0	0	0	0
H2AFZ	0	0	1	0	1	0	0	0	0	0
H3F3A	0	0	0	0	1	0	0	0	0	0
H3F3C	0	0	0	0	1	0	0	0	0	0
HBA-X	0	0	1	0	1	0	0	0	0	0
HBZ	0	0	1	0	1	0	0	0	0	0
IGF2BP3	0	0	1	0	1	0	0	0	0	0
IPO5	0	0	0	0	1	0	0	0	0	0
KHDRBS1	0	0	1	0	1	0	0	0	0	0
LRRC59	0	0	1	0	1	0	0	0	0	0
MAP3K19	0	0	1	0	1	0	0	0	0	0
MELA	0	0	1	0	1	0	0	0	0	0
MTA1	0	0	0	0	1	0	0	0	0	0
NOB1	0	0	0	0	1	0	0	0	0	0
NONO	0	0	0	0	1	0	0	0	0	0
PABPC4	0	0	0	0	1	0	0	0	0	0
PABPC6	0	0	1	0	1	0	0	0	0	0
PCTK2	0	0	1	0	1	0	0	0	0	0
PRPF19	0	0	0	0	1	0	0	0	0	0
PYCR1	0	0	1	0	1	0	0	0	0	0
RAB5A	0	0	1	0	1	0	0	0	0	0
RAB5B	0	0	1	0	1	0	0	0	0	0
RAVER1	0	0	1	0	1	0	0	0	0	0
RBBP4	0	0	1	0	1	0	0	0	0	0
RBBP7	0	0	1	0	1	0	0	0	0	0
RTCB	0	0	1	0	1	0	0	0	0	0
SERPINA3A	0	0	1	0	1	0	0	0	0	0
SRRT	0	0	0	0	1	0	0	0	0	0
TUBA1A	0	0	1	0	1	0	0	0	0	0
TUBA1C	0	0	1	0	1	0	0	0	0	0
TUBA3A	0	0	1	0	1	0	0	0	0	0
TUBA8	0	0	1	0	1	0	0	0	0	0
ARF1	0	0	0	1	0	0	0	0	0	0
ARF2	0	0	0	1	0	0	0	0	0	0
ARF3	0	0	0	1	0	0	0	0	0	0
ARF4	0	0	0	1	0	0	0	0	0	0
COPG1	0	0	0	1	0	0	0	0	0	0
HNRNPA1	0	0	0	1	0	0	0	0	0	0
HNRNPA1L2	0	0	0	1	0	0	0	0	0	0
LAP3	0	1	0	1	0	0	0	0	0	0
LGALS3	0	1	0	1	0	0	0	0	0	0
PPIB	0	1	0	1	0	0	0	0	0	0
SFN	0	0	0	1	0	0	0	0	0	0
SMPD3	0	1	0	1	0	0	0	0	0	0
SRSF2	0	0	0	1	0	0	0	0	0	0
UPP2	0	0	1	1	0	0	0	0	0	0
ZFP91	0	0	0	1	0	0	0	0	0	0
1700009N14RIK	0	0	1	0	0	0	0	0	0	0
AHNAK	0	0	1	0	0	0	0	0	0	0
GAG-POL	0	0	1	0	0	0	0	0	0	0
GM10260	0	0	1	0	0	0	0	0	0	0
HSPD1	0	0	1	0	0	0	0	0	0	0
NSUN2	0	0	1	0	0	0	0	0	0	0
RAN	0	0	1	0	0	0	0	0	0	0
TMPO	0	0	1	0	0	0	0	0	0	0
ARL8B	0	0	1	0	0	0	0	0	0	0
CCT3	0	1	1	0	0	0	0	0	0	0
CHD4	0	0	1	0	0	0	0	0	0	0
CHD5	0	0	1	0	0	0	0	0	0	0
EFTUD2	0	0	1	0	0	0	0	0	0	0
EIF3I	0	0	1	0	0	0	0	0	0	0
FAU	0	0	1	0	0	0	0	0	0	0
FEN1	0	0	1	0	0	0	0	0	0	0
GTF2F2	0	0	1	0	0	0	0	0	0	0
LARP4	0	0	1	0	0	0	0	0	0	0
NDUFA13	0	0	1	0	0	0	0	0	0	0
NPM1	0	0	1	0	0	0	0	0	0	0
NUDT21	0	0	1	0	0	0	0	0	0	0
PDS5A	0	0	1	0	0	0	0	0	0	0
PSMD2	0	0	1	0	0	0	0	0	0	0
SEC61A1	0	0	1	0	0	0	0	0	0	0
SMARCA4	0	0	1	0	0	0	0	0	0	0
TOMM70A	0	0	1	0	0	0	0	0	0	0
TRMT112	1	0	1	0	0	0	0	0	0	0
XRN2	0	0	1	0	0	0	0	0	0	0
ABCF2	0	1	0	0	0	0	0	0	0	0
ACAA2	0	1	0	0	0	0	0	0	0	0
AGL	0	1	0	0	0	0	0	0	0	0
ASS1	0	1	0	0	0	0	0	0	0	0
ATP5H	0	1	0	0	0	0	0	0	0	0
CLTC	0	1	0	0	0	0	0	0	0	0
EIF4B	0	1	0	0	0	0	0	0	0	0
ELAVL1	0	1	0	0	0	0	0	0	0	0
FERMT3	0	1	0	0	0	0	0	0	0	0
GAPDH	0	1	0	0	0	0	0	0	0	0
GM10020	0	1	0	0	0	0	0	0	0	0
GM10250	0	1	0	0	0	0	0	0	0	0
GM10481	0	1	0	0	0	0	0	0	0	0
GM12728	0	1	0	0	0	0	0	0	0	0
GM3839	0	1	0	0	0	0	0	0	0	0
GNAI1	0	1	0	0	0	0	0	0	0	0
GNAI2	0	1	0	0	0	0	0	0	0	0
GNAI3	0	1	0	0	0	0	0	0	0	0
GNAL	0	1	0	0	0	0	0	0	0	0
GNAO1	0	1	0	0	0	0	0	0	0	0
GNAS	0	1	0	0	0	0	0	0	0	0
GNAT1	0	1	0	0	0	0	0	0	0	0
GNAT2	0	1	0	0	0	0	0	0	0	0
GNAT3	0	1	0	0	0	0	0	0	0	0
GSTP1	0	1	0	0	0	0	0	0	0	0
GTF2I	0	1	0	0	0	0	0	0	0	0
KAZN	0	1	0	0	0	0	0	0	0	0
KEAP1	0	1	0	0	0	0	0	0	0	0
KPNA2	0	1	0	0	0	0	0	0	0	0
LONP1	0	1	0	0	0	0	0	0	0	0
MKIAA0034	0	1	0	0	0	0	0	0	0	0
PLAA	0	1	0	0	0	0	0	0	0	0
PPIA	0	1	0	0	0	0	0	0	0	0
PRDX4	0	1	0	0	0	0	0	0	0	0
RBM27	1	1	0	0	0	0	0	0	0	0
RPN2	0	1	0	0	0	0	0	0	0	0
RRP12	0	1	0	0	0	0	0	0	0	0
SF1	0	1	0	0	0	0	0	0	0	0
SMC3	0	1	0	0	0	0	0	0	0	0
SNW1	0	1	0	0	0	0	0	0	0	0
SSR1	0	1	0	0	0	0	0	0	0	0
TIMM50	0	1	0	0	0	0	0	0	0	0
TXNL1	0	1	0	0	0	0	0	0	0	0
YWHAE	0	1	0	0	0	0	0	0	0	0
CTPS1	0	1	0	0	0	0	0	0	0	0
NPM3	0	1	0	0	0	0	0	0	0	0
ATP13A1	1	0	0	0	0	0	0	0	0	0
MKIAA1825	1	0	0	0	0	0	0	0	0	0
